# Supplementary material for: 2-Meth­oxy­carbonyl­pyridinium tetra­chlorido(pyridine-2-carboxyl­ato-κ2 N,O)stannate(IV)
Source: Acta Crystallogr Sect E Struct Rep Online. 2011 Jan 22;67(Pt 2):m239. doi: 10.1107/S1600536811001930 (PMC3051751; doi:10.1107/S1600536811001930)
Supplement: Supplementary file 1 [file e-67-0m239-sup1.cif]

##############################################################################
###                                                                        ###
###        Electronic paper (Acta Crystallographica Section E)             ###
###                                                                        ###
##############################################################################
#                                                                            #
# This CIF contains the data in a paper accepted for publication in Acta     #
# Crystallographica Section E. It conforms to the requirements of Notes      #
# for Authors for Section E, and has been peer reviewed under the auspices   #
# of the IUCr Commission on Journals.                                        #
#                                                                            #
# Full details of the Crystallographic Information File format               #
# are given in the paper "The Crystallographic Information File (CIF):       #
# a New Standard Archive File for Crystallography" by S. R. Hall, F. H.      #
# Allen and I. D. Brown [Acta Cryst. (1991), A47, 655-685].                  #
#                                                                            #
# The current version of the core CIF dictionary is obtainable from          #
# ftp://ftp.iucr.org/pub/cif_core.dic. The current version number is 2.4.    #
#                                                                            #
# Software is freely available for graphical display of the structure(s) in  #
# this CIF.  For information consult the CIF home page http://www.iucr.org/  #
# cif/home.html                                                              #
#                                                                            #
# This file may be used for bona fide research purposes within the           #
# scientific community so long as proper attribution is given to the journal # 
# article from which it was obtained.                                        #
#                                                                            #
##############################################################################
                                             
data_global
_audit_creation_method     SHELXL-97
_journal_date_recd_electronic     2011-01-08
_journal_date_accepted     2011-01-12
_journal_name_full     'Acta Crystallographica, Section E'
_journal_year     2011
_journal_volume     67
_journal_issue      2
_journal_page_first     m239
_journal_page_last     m239
_journal_paper_category     QM
_journal_coeditor_code     SI2326
_publ_contact_author
;
     Dr. Seik Weng Ng
     Department of Chemistry
     University of Malaya
     50603 Kuala Lumpur
     Malaysia
;
_publ_contact_author_email     seikweng@um.edu.my
_publ_contact_author_fax     '03 7967 4193'
_publ_contact_author_phone     '03 7967 6778'
_publ_section_title
;
2-Methoxycarbonylpyridinium
tetrachlorido(pyridine-2-carboxylato-\k^2^<i>N</i>,<i>O</i>)stannate(IV)
;
loop_
    _publ_author_name
    _publ_author_address
    'Najafi, Ezzatollah'
;
Department of Chemistry
General Campus
Shahid Beheshti University
Tehran 1983963113
Iran
;
    'Amini, Mostafa M.'
;
Department of Chemistry
General Campus
Shahid Beheshti University
Tehran 1983963113
Iran
;
    'Ng, Seik Weng'
;
Department of Chemistry
University of Malaya
50603 Kuala Lumpur
Malaysia
;
_publ_section_synopsis     .
data_I
_audit_creation_method     SHELXL-97
_chemical_name_systematic
;
2-Methoxycarbonylpyridinium
tetrachlorido(pyridine-2-carboxylato-\k^2^<i>N</i>,<i>O</i>)stannate(IV)
;
_chemical_name_common     ?
_chemical_formula_moiety     'C7 H8 N O2 +, C6 H4 Cl4 N O2 Sn -'
_chemical_formula_sum     'C13 H12 Cl4 N2 O4 Sn'
_chemical_formula_iupac     '(C7 H8 N O2) [Sn Cl4 (C6 H4 N O2)]'
_chemical_formula_weight     520.74
_chemical_melting_point     ?
_symmetry_cell_setting     orthorhombic
_symmetry_space_group_name_H-M     'P 21 21 21'
_symmetry_space_group_name_Hall     'P 2ac 2ab'
loop_
    _symmetry_equiv_pos_as_xyz
    'x, y, z'
    '-x+1/2, -y, z+1/2'
    '-x, y+1/2, -z+1/2'
    'x+1/2, -y+1/2, -z'
_cell_length_a     8.8898(3)
_cell_length_b     10.3571(3)
_cell_length_c     20.0938(7)
_cell_angle_alpha     90.00
_cell_angle_beta     90.00
_cell_angle_gamma     90.00
_cell_volume     1850.09(10)
_cell_formula_units_Z     4
_cell_measurement_reflns_used     5063
_cell_measurement_theta_min     2.5
_cell_measurement_theta_max     29.3
_cell_measurement_temperature     100(2)
_exptl_crystal_description     Prism
_exptl_crystal_colour     Colorless
_exptl_crystal_size_max     0.30
_exptl_crystal_size_mid     0.25
_exptl_crystal_size_min     0.20
_exptl_crystal_density_diffrn     1.870
_exptl_crystal_density_meas     ?
_exptl_crystal_density_method     'not measured'
_exptl_crystal_F_000     1016
_exptl_absorpt_coefficient_mu     1.978
_exptl_absorpt_correction_type     multi-scan
_exptl_absorpt_process_details     '(CrysAlis PRO; Agilent Technologies, 2010)'
_exptl_absorpt_correction_T_min     0.5884
_exptl_absorpt_correction_T_max     0.6931
_diffrn_ambient_temperature     100(2)
_diffrn_radiation_type     MoK\a
_diffrn_radiation_wavelength     0.71073
_diffrn_radiation_source     'SuperNova (Mo) X-ray Source'
_diffrn_radiation_monochromator     Mirror
_diffrn_measurement_device_type
                  'Agilent SuperNova Dual diffractometer with an Atlas detector'
_diffrn_measurement_method     \w
_diffrn_detector_area_resol_mean     10.4041
_diffrn_reflns_number     6191
_diffrn_reflns_av_R_equivalents     0.0206
_diffrn_reflns_av_sigmaI/netI     0.0314
_diffrn_reflns_theta_min     2.51
_diffrn_reflns_theta_max     27.50
_diffrn_reflns_theta_full     27.50
_diffrn_measured_fraction_theta_max     0.971
_diffrn_measured_fraction_theta_full     0.971
_diffrn_reflns_limit_h_min     -11
_diffrn_reflns_limit_h_max     7
_diffrn_reflns_limit_k_min     -13
_diffrn_reflns_limit_k_max     10
_diffrn_reflns_limit_l_min     -25
_diffrn_reflns_limit_l_max     15
_diffrn_standards_number     0
_diffrn_standards_interval_count     0
_diffrn_standards_interval_time     0
_diffrn_standards_decay_%     0
_reflns_number_total     3787
_reflns_number_gt     3679
_reflns_threshold_expression     I>2\s(I)
_refine_ls_structure_factor_coef     Fsqd
_refine_ls_matrix_type     full
_refine_ls_R_factor_all     0.0231
_refine_ls_R_factor_gt     0.0210
_refine_ls_wR_factor_gt     0.0486
_refine_ls_wR_factor_ref     0.0493
_refine_ls_goodness_of_fit_ref     0.955
_refine_ls_restrained_S_all     0.955
_refine_ls_number_reflns     3787
_refine_ls_number_parameters     222
_refine_ls_number_restraints     1
_refine_ls_hydrogen_treatment     mixed
_refine_ls_weighting_scheme     calc
_refine_ls_weighting_details
         'calc w=1/[\s^2^(Fo^2^)+(0.0199P)^2^+1.6372P] where P=(Fo^2^+2Fc^2^)/3'
_atom_sites_solution_hydrogens     geom
_atom_sites_solution_primary     direct
_atom_sites_solution_secondary     difmap
_refine_ls_shift/su_max     0.001
_refine_ls_shift/su_mean     0.000
_refine_diff_density_max     0.355
_refine_diff_density_min     -0.679
_refine_ls_extinction_method     none
_refine_ls_extinction_coef     ?
_refine_ls_abs_structure_details     'Flack (1983), 1428 Friedel pairs'
_refine_ls_abs_structure_Flack     -0.03(2)
loop_
    _atom_type_symbol
    _atom_type_description
    _atom_type_scat_dispersion_real
    _atom_type_scat_dispersion_imag
    _atom_type_scat_source
    'C' 'C' 0.0033 0.0016
                         'International Tables Vol C Tables 4.2.6.8 and 6.1.1.4'
    'H' 'H' 0.0000 0.0000
                         'International Tables Vol C Tables 4.2.6.8 and 6.1.1.4'
    'N' 'N' 0.0061 0.0033
                         'International Tables Vol C Tables 4.2.6.8 and 6.1.1.4'
    'O' 'O' 0.0106 0.0060
                         'International Tables Vol C Tables 4.2.6.8 and 6.1.1.4'
    'Cl' 'Cl' 0.1484 0.1585
                         'International Tables Vol C Tables 4.2.6.8 and 6.1.1.4'
    'Sn' 'Sn' -0.6537 1.4246
                         'International Tables Vol C Tables 4.2.6.8 and 6.1.1.4'
_computing_data_collection     'CrysAlis PRO (Agilent Technologies, 2010)'
_computing_cell_refinement     'CrysAlis PRO (Agilent Technologies, 2010)'
_computing_data_reduction     'CrysAlis PRO (Agilent Technologies, 2010)'
_computing_structure_solution     'SHELXS97 (Sheldrick, 2008)'
_computing_structure_refinement     'SHELXL97 (Sheldrick, 2008)'
_computing_molecular_graphics     'X-SEED (Barbour, 2001)'
_computing_publication_material     'publCIF (Westrip, 2010)'
loop_
    _atom_site_type_symbol
    _atom_site_label
    _atom_site_fract_x
    _atom_site_fract_y
    _atom_site_fract_z
    _atom_site_U_iso_or_equiv
    _atom_site_adp_type
    _atom_site_calc_flag
    _atom_site_refinement_flags
    _atom_site_occupancy
    _atom_site_disorder_assembly
    _atom_site_disorder_group
    Sn Sn1 0.389388(18) 0.500107(17) 0.098352(8) 0.01202(5) Uani d . 1 . .
    Cl Cl4 0.19677(7) 0.49203(9) 0.18312(3) 0.01817(13) Uani d . 1 . .
    Cl Cl3 0.59780(8) 0.48209(7) 0.02047(3) 0.01800(14) Uani d . 1 . .
    Cl Cl2 0.39844(9) 0.72817(6) 0.09456(4) 0.02160(15) Uani d . 1 . .
    Cl Cl1 0.21001(8) 0.46486(7) 0.01310(4) 0.02040(16) Uani d . 1 . .
    O O1 0.54531(19) 0.5006(2) 0.17598(8) 0.0163(4) Uani d . 1 . .
    O O2 0.6707(2) 0.3817(2) 0.24920(10) 0.0217(5) Uani d . 1 . .
    O O3 0.9194(2) 0.2695(2) 0.17094(10) 0.0202(4) Uani d . 1 . .
    O O4 1.1105(3) 0.1264(2) 0.16977(11) 0.0271(5) Uani d . 1 . .
    N N1 0.4309(3) 0.2927(2) 0.11697(11) 0.0127(5) Uani d . 1 . .
    N N2 0.9440(3) 0.3078(2) 0.30014(13) 0.0148(5) Uani d D 1 . .
    H H2 0.866(2) 0.338(3) 0.2787(14) 0.012(8) Uiso d D 1 . .
    C C1 0.5869(3) 0.3918(3) 0.20127(13) 0.0156(6) Uani d . 1 . .
    C C2 0.5262(3) 0.2717(3) 0.16754(13) 0.0148(6) Uani d . 1 . .
    C C3 0.5707(4) 0.1491(3) 0.18569(14) 0.0195(6) Uani d . 1 . .
    H H3 0.6361 0.1358 0.2225 0.023 Uiso calc R 1 . .
    C C4 0.5172(3) 0.0454(3) 0.14858(15) 0.0208(6) Uani d . 1 . .
    H H4 0.5467 -0.0402 0.1594 0.025 Uiso calc R 1 . .
    C C5 0.4211(3) 0.0678(3) 0.09613(15) 0.0196(6) Uani d . 1 . .
    H H5 0.3850 -0.0020 0.0700 0.024 Uiso calc R 1 . .
    C C6 0.3776(3) 0.1931(3) 0.08186(14) 0.0158(6) Uani d . 1 . .
    H H6 0.3088 0.2085 0.0466 0.019 Uiso calc R 1 . .
    C C7 0.9024(4) 0.2550(3) 0.09935(16) 0.0295(7) Uani d . 1 . .
    H H7A 0.8182 0.3084 0.0840 0.044 Uiso calc R 1 . .
    H H7B 0.8824 0.1643 0.0887 0.044 Uiso calc R 1 . .
    H H7C 0.9950 0.2827 0.0771 0.044 Uiso calc R 1 . .
    C C8 1.0302(4) 0.2023(3) 0.19757(16) 0.0182(7) Uani d . 1 . .
    C C9 1.0474(3) 0.2317(3) 0.27057(14) 0.0154(6) Uani d . 1 . .
    C C10 1.1650(4) 0.1834(3) 0.30627(15) 0.0209(6) Uani d . 1 . .
    H H10 1.2384 0.1302 0.2856 0.025 Uiso calc R 1 . .
    C C11 1.1758(4) 0.2136(3) 0.37360(17) 0.0266(7) Uani d . 1 . .
    H H11 1.2564 0.1803 0.3995 0.032 Uiso calc R 1 . .
    C C12 1.0684(4) 0.2923(3) 0.40256(17) 0.0239(7) Uani d . 1 . .
    H H12 1.0752 0.3138 0.4484 0.029 Uiso calc R 1 . .
    C C13 0.9520(4) 0.3391(3) 0.36472(15) 0.0177(6) Uani d . 1 . .
    H H13 0.8777 0.3932 0.3842 0.021 Uiso calc R 1 . .
loop_
    _atom_site_aniso_label
    _atom_site_aniso_U_11
    _atom_site_aniso_U_22
    _atom_site_aniso_U_33
    _atom_site_aniso_U_12
    _atom_site_aniso_U_13
    _atom_site_aniso_U_23
    Sn1 0.01237(8) 0.01123(8) 0.01245(8) 0.00035(11) -0.00144(7) -0.00058(8)
    Cl4 0.0168(3) 0.0182(3) 0.0195(3) -0.0011(4) 0.0035(2) -0.0029(3)
    Cl3 0.0173(3) 0.0198(3) 0.0170(3) 0.0010(3) 0.0027(3) 0.0005(3)
    Cl2 0.0263(4) 0.0115(3) 0.0270(4) 0.0001(3) 0.0020(4) -0.0006(3)
    Cl1 0.0186(3) 0.0253(4) 0.0173(3) 0.0008(3) -0.0061(3) -0.0007(3)
    O1 0.0159(8) 0.0182(8) 0.0148(8) -0.0015(12) -0.0046(7) 0.0011(10)
    O2 0.0170(10) 0.0324(11) 0.0156(10) 0.0063(10) -0.0037(9) -0.0041(9)
    O3 0.0186(11) 0.0297(11) 0.0123(9) 0.0005(10) -0.0002(9) -0.0031(8)
    O4 0.0294(12) 0.0277(10) 0.0242(11) 0.0063(12) 0.0070(11) -0.0067(9)
    N1 0.0132(12) 0.0110(10) 0.0139(12) 0.0013(10) 0.0015(10) 0.0005(8)
    N2 0.0097(12) 0.0163(12) 0.0184(13) 0.0012(10) -0.0026(11) 0.0034(10)
    C1 0.0101(13) 0.0242(14) 0.0123(12) 0.0042(12) 0.0038(11) -0.0027(11)
    C2 0.0138(13) 0.0190(13) 0.0115(13) 0.0018(12) 0.0022(11) 0.0021(10)
    C3 0.0210(15) 0.0220(14) 0.0155(14) 0.0036(13) 0.0025(12) 0.0055(11)
    C4 0.0220(15) 0.0150(12) 0.0253(16) 0.0023(12) 0.0100(13) 0.0063(11)
    C5 0.0212(14) 0.0132(12) 0.0245(14) -0.0020(12) 0.0076(14) -0.0009(11)
    C6 0.0153(13) 0.0151(12) 0.0170(14) -0.0025(12) 0.0034(12) -0.0015(10)
    C7 0.0268(17) 0.0482(19) 0.0134(14) 0.0025(18) -0.0033(17) -0.0023(15)
    C8 0.0177(15) 0.0183(14) 0.0186(16) -0.0025(13) 0.0012(14) -0.0014(12)
    C9 0.0145(13) 0.0136(12) 0.0181(14) -0.0013(11) 0.0008(12) 0.0009(10)
    C10 0.0172(14) 0.0204(14) 0.0253(16) 0.0060(12) -0.0009(14) -0.0009(12)
    C11 0.0224(16) 0.0333(17) 0.0241(16) 0.0063(15) -0.0067(15) 0.0012(14)
    C12 0.0242(16) 0.0292(15) 0.0183(14) 0.0027(14) -0.0047(15) -0.0018(14)
    C13 0.0184(14) 0.0180(13) 0.0165(14) 0.0019(12) -0.0012(12) -0.0015(11)
loop_
    _geom_bond_atom_site_label_1
    _geom_bond_atom_site_label_2
    _geom_bond_site_symmetry_2
    _geom_bond_distance
    _geom_bond_publ_flag
    Sn1 O1 . 2.0868(16) ?
    Sn1 N1 . 2.211(2) ?
    Sn1 Cl2 . 2.3647(6) ?
    Sn1 Cl1 . 2.3687(7) ?
    Sn1 Cl4 . 2.4167(6) ?
    Sn1 Cl3 . 2.4325(7) ?
    O1 C1 . 1.291(3) ?
    O2 C1 . 1.222(3) ?
    O3 C8 . 1.320(4) ?
    O3 C7 . 1.454(4) ?
    O4 C8 . 1.199(4) ?
    N1 C2 . 1.341(4) ?
    N1 C6 . 1.337(3) ?
    N2 C13 . 1.339(4) ?
    N2 C9 . 1.348(4) ?
    N2 H2 . 0.88(2) ?
    C1 C2 . 1.516(4) ?
    C2 C3 . 1.379(4) ?
    C3 C4 . 1.391(4) ?
    C3 H3 . 0.9500 ?
    C4 C5 . 1.376(4) ?
    C4 H4 . 0.9500 ?
    C5 C6 . 1.384(4) ?
    C5 H5 . 0.9500 ?
    C6 H6 . 0.9500 ?
    C7 H7A . 0.9800 ?
    C7 H7B . 0.9800 ?
    C7 H7C . 0.9800 ?
    C8 C9 . 1.506(4) ?
    C9 C10 . 1.363(4) ?
    C10 C11 . 1.392(4) ?
    C10 H10 . 0.9500 ?
    C11 C12 . 1.384(5) ?
    C11 H11 . 0.9500 ?
    C12 C13 . 1.373(4) ?
    C12 H12 . 0.9500 ?
    C13 H13 . 0.9500 ?
loop_
    _geom_angle_atom_site_label_1
    _geom_angle_atom_site_label_2
    _geom_angle_atom_site_label_3
    _geom_angle_site_symmetry_1
    _geom_angle_site_symmetry_3
    _geom_angle
    _geom_angle_publ_flag
    O1 Sn1 N1 . . 76.42(9) ?
    O1 Sn1 Cl2 . . 89.93(7) ?
    N1 Sn1 Cl2 . . 165.94(7) ?
    O1 Sn1 Cl1 . . 171.19(7) ?
    N1 Sn1 Cl1 . . 94.88(6) ?
    Cl2 Sn1 Cl1 . . 98.83(3) ?
    O1 Sn1 Cl4 . . 86.78(5) ?
    N1 Sn1 Cl4 . . 88.02(6) ?
    Cl2 Sn1 Cl4 . . 94.67(3) ?
    Cl1 Sn1 Cl4 . . 91.57(2) ?
    O1 Sn1 Cl3 . . 88.58(5) ?
    N1 Sn1 Cl3 . . 84.67(6) ?
    Cl2 Sn1 Cl3 . . 91.72(3) ?
    Cl1 Sn1 Cl3 . . 92.04(2) ?
    Cl4 Sn1 Cl3 . . 172.10(3) ?
    C1 O1 Sn1 . . 118.83(19) ?
    C8 O3 C7 . . 115.1(2) ?
    C2 N1 C6 . . 119.9(2) ?
    C2 N1 Sn1 . . 113.08(18) ?
    C6 N1 Sn1 . . 126.95(19) ?
    C13 N2 C9 . . 122.2(3) ?
    C13 N2 H2 . . 116(2) ?
    C9 N2 H2 . . 122(2) ?
    O2 C1 O1 . . 124.0(3) ?
    O2 C1 C2 . . 119.9(2) ?
    O1 C1 C2 . . 116.0(2) ?
    N1 C2 C3 . . 122.1(3) ?
    N1 C2 C1 . . 115.5(2) ?
    C3 C2 C1 . . 122.4(3) ?
    C2 C3 C4 . . 118.1(3) ?
    C2 C3 H3 . . 121.0 ?
    C4 C3 H3 . . 121.0 ?
    C5 C4 C3 . . 119.5(3) ?
    C5 C4 H4 . . 120.2 ?
    C3 C4 H4 . . 120.2 ?
    C4 C5 C6 . . 119.3(3) ?
    C4 C5 H5 . . 120.3 ?
    C6 C5 H5 . . 120.3 ?
    N1 C6 C5 . . 121.0(3) ?
    N1 C6 H6 . . 119.5 ?
    C5 C6 H6 . . 119.5 ?
    O3 C7 H7A . . 109.5 ?
    O3 C7 H7B . . 109.5 ?
    H7A C7 H7B . . 109.5 ?
    O3 C7 H7C . . 109.5 ?
    H7A C7 H7C . . 109.5 ?
    H7B C7 H7C . . 109.5 ?
    O4 C8 O3 . . 126.9(3) ?
    O4 C8 C9 . . 121.7(3) ?
    O3 C8 C9 . . 111.3(3) ?
    N2 C9 C10 . . 120.3(3) ?
    N2 C9 C8 . . 118.6(3) ?
    C10 C9 C8 . . 121.1(3) ?
    C9 C10 C11 . . 118.8(3) ?
    C9 C10 H10 . . 120.6 ?
    C11 C10 H10 . . 120.6 ?
    C10 C11 C12 . . 119.6(3) ?
    C10 C11 H11 . . 120.2 ?
    C12 C11 H11 . . 120.2 ?
    C13 C12 C11 . . 119.7(3) ?
    C13 C12 H12 . . 120.1 ?
    C11 C12 H12 . . 120.1 ?
    N2 C13 C12 . . 119.4(3) ?
    N2 C13 H13 . . 120.3 ?
    C12 C13 H13 . . 120.3 ?
loop_
    _geom_torsion_atom_site_label_1
    _geom_torsion_atom_site_label_2
    _geom_torsion_atom_site_label_3
    _geom_torsion_atom_site_label_4
    _geom_torsion_site_symmetry_1
    _geom_torsion_site_symmetry_2
    _geom_torsion_site_symmetry_3
    _geom_torsion_site_symmetry_4
    _geom_torsion
    _geom_torsion_publ_flag
    N1 Sn1 O1 C1 . . . . -3.82(19) ?
    Cl2 Sn1 O1 C1 . . . . 179.60(18) ?
    Cl4 Sn1 O1 C1 . . . . 84.92(18) ?
    Cl3 Sn1 O1 C1 . . . . -88.68(18) ?
    O1 Sn1 N1 C2 . . . . 2.07(18) ?
    Cl2 Sn1 N1 C2 . . . . 16.3(4) ?
    Cl1 Sn1 N1 C2 . . . . -176.51(18) ?
    Cl4 Sn1 N1 C2 . . . . -85.10(19) ?
    Cl3 Sn1 N1 C2 . . . . 91.89(19) ?
    O1 Sn1 N1 C6 . . . . -174.6(3) ?
    Cl2 Sn1 N1 C6 . . . . -160.4(2) ?
    Cl1 Sn1 N1 C6 . . . . 6.8(2) ?
    Cl4 Sn1 N1 C6 . . . . 98.3(2) ?
    Cl3 Sn1 N1 C6 . . . . -84.8(2) ?
    Sn1 O1 C1 O2 . . . . -175.6(2) ?
    Sn1 O1 C1 C2 . . . . 4.8(3) ?
    C6 N1 C2 C3 . . . . -0.9(4) ?
    Sn1 N1 C2 C3 . . . . -177.8(2) ?
    C6 N1 C2 C1 . . . . 176.5(2) ?
    Sn1 N1 C2 C1 . . . . -0.4(3) ?
    O2 C1 C2 N1 . . . . 177.7(2) ?
    O1 C1 C2 N1 . . . . -2.7(4) ?
    O2 C1 C2 C3 . . . . -5.0(4) ?
    O1 C1 C2 C3 . . . . 174.6(3) ?
    N1 C2 C3 C4 . . . . 1.8(4) ?
    C1 C2 C3 C4 . . . . -175.4(3) ?
    C2 C3 C4 C5 . . . . -0.9(4) ?
    C3 C4 C5 C6 . . . . -1.0(4) ?
    C2 N1 C6 C5 . . . . -1.1(4) ?
    Sn1 N1 C6 C5 . . . . 175.4(2) ?
    C4 C5 C6 N1 . . . . 2.0(4) ?
    C7 O3 C8 O4 . . . . -4.7(5) ?
    C7 O3 C8 C9 . . . . 175.2(3) ?
    C13 N2 C9 C10 . . . . 0.1(4) ?
    C13 N2 C9 C8 . . . . -179.6(2) ?
    O4 C8 C9 N2 . . . . -173.4(3) ?
    O3 C8 C9 N2 . . . . 6.7(4) ?
    O4 C8 C9 C10 . . . . 7.0(5) ?
    O3 C8 C9 C10 . . . . -173.0(3) ?
    N2 C9 C10 C11 . . . . 0.4(4) ?
    C8 C9 C10 C11 . . . . 180.0(3) ?
    C9 C10 C11 C12 . . . . -0.6(5) ?
    C10 C11 C12 C13 . . . . 0.4(5) ?
    C9 N2 C13 C12 . . . . -0.3(4) ?
    C11 C12 C13 N2 . . . . 0.0(5) ?
loop_
    _geom_hbond_atom_site_label_D
    _geom_hbond_atom_site_label_H
    _geom_hbond_atom_site_label_A
    _geom_hbond_site_symmetry_A
    _geom_hbond_distance_DH
    _geom_hbond_distance_HA
    _geom_hbond_distance_DA
    _geom_hbond_angle_DHA
    _geom_hbond_publ_flag
    N2 H2 O2 . 0.88(3) 1.887(13) 2.745(3) 166(3) yes
