# Supplementary material for: 2-Meth­oxy­carbonyl­pyridinium tetra­chlorido(pyridine-2-carboxyl­ato-κ2 N,O)stannate(IV)
Source: Acta Crystallogr Sect E Struct Rep Online. 2011 Jan 22;67(Pt 2):m239. doi: 10.1107/S1600536811001930 (PMC3051751; doi:10.1107/S1600536811001930)
Supplement: Supplementary file 2 [file e-67-0m239-Isup2.hkl]

# 
# h,k,l, Fc-squared, Fo-squared, sigma(Fo-squared) and status flag 
# 
data_I
_shelx_title '  P212121  1428 Friedel pairs' 
_shelx_refln_list_code          4 
_shelx_F_calc_maximum      407.60 
_exptl_crystal_F_000      1016.00 
_reflns_d_resolution_high  0.7697 
 
loop_ 
 _symmetry_equiv_pos_as_xyz 
 'x, y, z' 
 '-x+1/2, -y, z+1/2' 
 '-x, y+1/2, -z+1/2' 
 'x+1/2, -y+1/2, -z' 
 
_cell_length_a     8.8898 
_cell_length_b    10.3571 
_cell_length_c    20.0938 
_cell_angle_alpha  90.000 
_cell_angle_beta   90.000 
_cell_angle_gamma  90.000 
 
_shelx_F_squared_multiplier     1.000 
 
loop_ 
 _refln_index_h 
 _refln_index_k 
 _refln_index_l 
 _refln_F_squared_calc 
 _refln_F_squared_meas 
 _refln_F_squared_sigma 
 _refln_observed_status 
   2   0   0    21518.21    20735.93    344.34 o 
   4   0   0    43774.96    42128.85    699.55 o 
   6   0   0    16853.72    16868.57    328.30 o 
   8   0   0       69.65       57.34     14.94 o 
  10   0   0    11078.36    11450.93    277.72 o 
   1   1   0    16252.35    16389.51    274.66 o 
   2   1   0     6446.47     6994.73    139.05 o 
   3   1   0      336.13      452.22     16.70 o 
   4   1   0      473.64      475.66     19.87 o 
   5   1   0     1788.81     1759.28     45.54 o 
   6   1   0        4.96       51.06     36.50 o 
   7   1   0     3998.57     4000.39    105.80 o 
   8   1   0        0.26       15.35      7.40 o 
   9   1   0      431.33      446.49     33.13 o 
  10   1   0       24.41       35.16      9.80 o 
  11   1   0     6904.29     6401.03    201.84 o 
   0   2   0    17213.19    17289.02    203.04 o 
   1   2   0      454.87      419.37     22.11 o 
   2   2   0     8901.53     9399.18    185.50 o 
   3   2   0      943.74     1016.26     24.01 o 
   4   2   0     6350.19     6191.36     94.57 o 
   5   2   0       14.27       10.79      4.41 o 
   6   2   0     1179.87     1154.25     37.83 o 
   7   2   0      743.03      699.57     30.95 o 
   8   2   0     2719.75     2769.13     71.04 o 
   9   2   0       58.77       53.20     23.28 o 
  10   2   0     8913.99     8707.54    244.33 o 
  11   2   0      173.62      148.64     29.51 o 
   1   3   0    46250.84    44978.86    414.98 o 
   2   3   0     1836.75     1905.07     65.18 o 
   3   3   0     1413.63     1362.97     58.44 o 
   4   3   0      522.18      521.42     16.39 o 
   5   3   0     3204.18     3099.45     58.64 o 
   6   3   0      127.33      123.63     11.03 o 
   7   3   0      949.42      946.21     34.04 o 
   8   3   0      746.41      775.44     39.32 o 
   9   3   0        7.74        7.46      5.49 o 
  10   3   0       34.47       24.52     14.42 o 
  11   3   0     6124.47     5701.49    200.22 o 
   0   4   0   121040.59   114816.97   1811.40 o 
   1   4   0      553.71      542.57     29.21 o 
   2   4   0     2359.49     2439.87     42.56 o 
   3   4   0       86.29       80.31     15.58 o 
   4   4   0    13376.31    12681.49    273.45 o 
   5   4   0     7080.08     6922.94    185.15 o 
   6   4   0     7418.48     7133.67    116.68 o 
   7   4   0        0.61        6.02     12.54 o 
   8   4   0     1522.19     1610.38     67.91 o 
   9   4   0       13.42       38.24     16.96 o 
  10   4   0     9011.02     9114.59    266.28 o 
  11   4   0       43.68       17.15     12.94 o 
   1   5   0    16568.49    15941.72    205.91 o 
   2   5   0      989.11      918.08     38.80 o 
   3   5   0     4395.66     4383.29    129.81 o 
   4   5   0       88.43       89.97     17.71 o 
   5   5   0     2593.12     2538.38    103.91 o 
   6   5   0      974.72      875.66     62.28 o 
   7   5   0     8453.95     8556.28    236.59 o 
   8   5   0      351.40      297.24     39.58 o 
   9   5   0     1752.79     1597.69     97.86 o 
  10   5   0      665.49      673.85     65.47 o 
   0   6   0    32946.08    32817.08    563.86 o 
   1   6   0     1503.19     1471.83     78.20 o 
   2   6   0       26.74       30.55      6.18 o 
   3   6   0     2089.18     2111.19     87.82 o 
   4   6   0     7848.01     7783.39    205.10 o 
   5   6   0       20.48       22.78     15.22 o 
   6   6   0     1127.87     1069.51     71.60 o 
   7   6   0      663.41      663.47     58.81 o 
   8   6   0     1107.28     1189.39     82.83 o 
   9   6   0      677.31      614.10     62.20 o 
  10   6   0     2484.21     2443.46    130.57 o 
   1   7   0     6316.16     6457.80    113.24 o 
   2   7   0        8.21        4.96      4.51 o 
   3   7   0     1649.63     1706.35     37.89 o 
   4   7   0     1281.79     1177.49     70.93 o 
   5   7   0      973.83      874.41     64.13 o 
   6   7   0      483.03      493.11     49.95 o 
   7   7   0     1068.24     1135.16     79.82 o 
   8   7   0      554.63      600.67     61.03 o 
   9   7   0       39.26       49.95     20.07 o 
   0   8   0    24974.76    25025.43    459.60 o 
   1   8   0        2.51        6.73      5.16 o 
   2   8   0      115.59      126.46     11.92 o 
   3   8   0       20.44       23.27      8.67 o 
   4   8   0    11754.28    11901.18    291.79 o 
   5   8   0     6044.81     6214.71    197.10 o 
   6   8   0     2902.98     3138.18    137.68 o 
   7   8   0      232.07      216.73     36.02 o 
   8   8   0     1856.39     1878.26    112.10 o 
   1   9   0     4170.30     4113.73     87.56 o 
   2   9   0     3167.62     3208.04    179.96 o 
   3   9   0     4578.97     4830.38    219.25 o 
   4   9   0       33.10       29.05     14.13 o 
   5   9   0     1454.56     1553.33     93.62 o 
   6   9   0      125.21      113.17     26.09 o 
   7   9   0     5335.09     5318.34    198.88 o 
   8   9   0     1155.16     1117.14     88.65 o 
   0  10   0    13295.09    13200.52    286.70 o 
   1  10   0      130.82      133.94     14.86 o 
   2  10   0      155.77      158.78     15.16 o 
   3  10   0      507.43      503.11     23.34 o 
   4  10   0     6533.21     6791.93    213.91 o 
   5  10   0      385.74      441.85     50.82 o 
   6  10   0      986.09      933.19     77.34 o 
   7  10   0       86.68       77.24     24.97 o 
   1  11   0     1048.55     1081.18     43.99 o 
   2  11   0     1431.81     1441.57     48.60 o 
   3  11   0     1087.40     1135.51     77.21 o 
   4  11   0       35.71       62.60     20.27 o 
   5  11   0      802.40      810.69     71.26 o 
   6  11   0      133.57      135.12     30.04 o 
   0  12   0     3313.82     3153.18    117.94 o 
   1  12   0      817.06      771.35     58.74 o 
   2  12   0       98.71      113.30     24.09 o 
   3  12   0        9.11        2.87     11.55 o 
   4  12   0     3690.50     3575.52    155.20 o 
   5  12   0     2271.31     2235.69    125.44 o 
   1  13   0     2783.77     2589.38    115.54 o 
   2  13   0      212.03      168.65     31.19 o 
   1   0   1     6646.08     6606.01    114.69 o 
   2   0   1    21313.22    20781.46    244.17 o 
   3   0   1        6.49       17.09      5.84 o 
   4   0   1     6372.02     6243.42    137.67 o 
   5   0   1    13183.54    12927.45    180.50 o 
   6   0   1    18922.83    18370.49    248.38 o 
   7   0   1      910.18      866.44     36.11 o 
   8   0   1     1096.37     1075.14     43.24 o 
   9   0   1     3272.02     3131.85     82.55 o 
  10   0   1      181.04      198.55     21.30 o 
  11   0   1      199.06      180.26     20.87 o 
 -11   1   1      475.40      455.44     47.73 o 
 -10   1   1     1166.32     1211.80     83.52 o 
  -9   1   1     3845.23     3996.35    124.65 o 
  -8   1   1      389.21      388.97     25.51 o 
  -7   1   1     1090.07     1080.40     40.53 o 
  -6   1   1     7670.26     7424.51    123.39 o 
  -5   1   1    36410.20    34890.77    456.94 o 
  -4   1   1     5792.99     5938.10    139.37 o 
  -3   1   1     3314.95     3210.97     85.54 o 
  -2   1   1     4392.23     4276.20     95.18 o 
  -1   1   1    23897.03    23580.96    386.35 o 
   2   1   1     4198.35     4080.85     75.73 o 
   3   1   1     2973.29     2875.37     65.39 o 
   4   1   1     5858.37     5708.52     90.63 o 
   5   1   1    36087.22    34581.74    418.88 o 
   6   1   1     7551.46     7393.90    122.57 o 
   7   1   1     1058.45     1002.87     38.59 o 
   8   1   1      410.39      458.58     65.65 o 
   9   1   1     3691.31     3747.38     90.83 o 
  10   1   1     1122.03     1156.74     49.52 o 
  11   1   1      471.04      421.64     47.10 o 
 -11   2   1       31.00       40.34     18.11 o 
 -10   2   1     1203.42     1226.56     57.34 o 
  -9   2   1      269.87      280.75     22.93 o 
  -8   2   1      629.52      634.63     58.10 o 
  -7   2   1      948.31      983.04     37.54 o 
  -6   2   1     7562.46     7355.74    127.13 o 
  -5   2   1     8285.47     7974.19    123.02 o 
  -4   2   1     1038.98      989.64     49.51 o 
  -3   2   1     2884.04     2992.07     87.18 o 
  -2   2   1     2485.90     2760.87     43.82 o 
  -1   2   1    25638.62    24922.86    288.16 o 
   0   2   1        2.46        9.62      2.48 o 
   1   2   1    25606.24    24705.26    393.69 o 
   3   2   1     3120.65     3222.40     82.63 o 
   4   2   1     1093.90     1059.96     28.26 o 
   5   2   1     8187.57     8012.73    121.66 o 
   6   2   1     7572.43     7472.34    121.33 o 
   7   2   1     1026.88     1068.81     38.85 o 
   8   2   1      738.25      723.62     33.73 o 
   9   2   1      291.35      278.05     22.21 o 
  10   2   1     1174.23     1192.23     79.04 o 
  11   2   1       30.64       50.54     19.75 o 
 -11   3   1      596.76      485.47     53.66 o 
 -10   3   1     1675.67     1720.27     98.20 o 
  -9   3   1     3543.82     3532.89     84.47 o 
  -8   3   1      615.71      593.38     45.99 o 
  -7   3   1     2438.40     2606.02    115.17 o 
  -6   3   1    10110.61     9871.17    148.81 o 
  -5   3   1    20664.60    20054.56    257.49 o 
  -4   3   1      370.00      408.98     33.81 o 
  -3   3   1     3173.82     3144.47     51.21 o 
  -2   3   1      480.02      520.48     14.98 o 
  -1   3   1     7163.91     7135.52     77.34 o 
   0   3   1     8966.00     9311.98    102.20 o 
   1   3   1     7230.24     7156.10     81.73 o 
   2   3   1      664.24      691.26     37.13 o 
   3   3   1     3276.85     3363.41     99.61 o 
   4   3   1      469.85      424.11     12.93 o 
   5   3   1    20777.26    20499.21    326.67 o 
   6   3   1    10027.76    10012.54    294.90 o 
   7   3   1     2526.06     2558.85     86.41 o 
   8   3   1      583.85      586.02     32.04 o 
   9   3   1     3631.00     3935.96    246.80 o 
  10   3   1     1598.24     1629.06     96.17 o 
  11   3   1      569.17      499.46     55.34 o 
 -11   4   1      572.44      507.48     56.02 o 
 -10   4   1      549.20      505.93     54.53 o 
  -9   4   1     3276.07     3297.93    138.96 o 
  -8   4   1     1316.35     1388.88     96.50 o 
  -7   4   1     1306.82     1347.80     62.24 o 
  -6   4   1    11391.76    11394.66    125.87 o 
  -5   4   1    10464.48    10079.32    140.28 o 
  -4   4   1     6076.84     6053.77    160.28 o 
  -3   4   1      790.92      723.71     18.33 o 
  -2   4   1    18622.76    18470.01    155.71 o 
  -1   4   1     4872.55     4789.88     60.18 o 
   0   4   1      218.46      220.68     10.35 o 
   1   4   1     5049.07     5031.53     66.10 o 
   2   4   1    17947.69    17962.65    223.44 o 
   3   4   1      933.27      992.66     52.15 o 
   4   4   1     5958.73     5961.78    161.11 o 
   5   4   1    10526.14     9967.67    239.72 o 
   6   4   1    11124.16    10746.69    261.16 o 
   7   4   1     1289.91     1374.49     84.03 o 
   8   4   1     1263.87     1252.38     36.64 o 
   9   4   1     3330.22     3549.62    144.94 o 
  10   4   1      622.30      560.22     57.85 o 
  11   4   1      616.80      589.85     61.63 o 
 -10   5   1      219.98      217.20     38.89 o 
  -9   5   1     3215.42     3144.62    139.66 o 
  -8   5   1      667.51      846.39     66.74 o 
  -7   5   1      831.20      777.02     61.44 o 
  -6   5   1     3464.34     3361.52    127.93 o 
  -5   5   1    20513.32    19649.05    403.23 o 
  -4   5   1     4115.16     4129.19    130.91 o 
  -3   5   1      490.71      428.75     16.08 o 
  -2   5   1     9861.92    10020.46    109.08 o 
  -1   5   1    18707.71    18750.37    192.59 o 
   0   5   1     3550.45     3593.63     54.72 o 
   1   5   1    18642.24    18841.91    212.71 o 
   2   5   1     9804.24     9990.30    138.71 o 
   3   5   1      369.16      295.24     29.66 o 
   4   5   1     4028.94     4083.06    131.51 o 
   5   5   1    20727.59    20469.05    420.27 o 
   6   5   1     3417.17     3315.98    128.60 o 
   7   5   1      757.60      784.50     62.09 o 
   8   5   1      598.21      548.63     53.85 o 
   9   5   1     3299.99     3309.68    144.17 o 
  10   5   1      154.33      220.98     38.99 o 
 -10   6   1     1242.42     1083.14     85.58 o 
  -9   6   1     1180.73     1056.71     81.00 o 
  -8   6   1      109.23      107.26     24.88 o 
  -7   6   1     1326.79     1301.62     82.48 o 
  -6   6   1     5229.08     4971.67    167.83 o 
  -5   6   1     6566.56     6656.37    191.48 o 
  -4   6   1       40.14       48.11     15.90 o 
  -3   6   1     4319.16     4185.61    131.54 o 
  -2   6   1      922.72      948.13     28.01 o 
  -1   6   1     1916.64     1947.78     46.73 o 
   0   6   1       15.51       22.07      8.51 o 
   1   6   1     1969.70     1947.19     47.58 o 
   2   6   1      998.15      984.08     29.84 o 
   3   6   1     4585.92     4499.52     73.92 o 
   4   6   1       63.54       74.56     19.31 o 
   5   6   1     6578.23     6516.78    191.21 o 
   6   6   1     5540.41     5414.91    177.48 o 
   7   6   1     1384.79     1426.47     87.40 o 
   8   6   1      172.93      190.90     33.37 o 
   9   6   1     1164.20     1273.30     89.92 o 
  10   6   1     1242.20     1222.23     91.95 o 
  -9   7   1     2839.31     2719.44    137.94 o 
  -8   7   1      503.08      456.59     52.83 o 
  -7   7   1      275.43      252.54     37.47 o 
  -6   7   1     5087.70     5121.23    175.92 o 
  -5   7   1     7186.02     7478.15    133.45 o 
  -4   7   1      858.72      846.51     36.43 o 
  -3   7   1     1718.15     1730.99     36.26 o 
  -2   7   1      793.15      810.73     28.24 o 
  -1   7   1     7163.41     7169.24    188.26 o 
   0   7   1     3423.81     3361.49    111.32 o 
   1   7   1     6842.38     6893.11    114.64 o 
   2   7   1      952.09      939.53     38.01 o 
   3   7   1     1738.27     1858.69     42.49 o 
   4   7   1      868.08      782.15     57.32 o 
   5   7   1     6975.85     6636.03    200.43 o 
   6   7   1     5058.19     5024.10    174.69 o 
   7   7   1      279.42      277.89     39.40 o 
   8   7   1      520.75      504.52     55.35 o 
   9   7   1     2983.97     3052.71    147.36 o 
  -8   8   1      833.00      861.25     74.98 o 
  -7   8   1      273.94      257.50     39.85 o 
  -6   8   1     2900.23     2922.15    131.61 o 
  -5   8   1     3342.30     3676.63    143.81 o 
  -4   8   1      525.39      544.00     50.39 o 
  -3   8   1      180.96      182.64     11.21 o 
  -2   8   1     3395.41     3576.10     73.45 o 
  -1   8   1     4232.16     4147.93     84.00 o 
   0   8   1       76.39      115.69     24.98 o 
   1   8   1     4405.34     4632.15    216.81 o 
   2   8   1     3195.03     3347.80     71.53 o 
   3   8   1      190.10      203.23     20.31 o 
   4   8   1      522.16      520.80     49.38 o 
   5   8   1     3199.83     3352.77    136.86 o 
   6   8   1     2826.79     3000.28    134.07 o 
   7   8   1      280.28      227.88     37.98 o 
   8   8   1      824.41      874.80     76.27 o 
  -8   9   1     1343.88     1378.41     98.89 o 
  -7   9   1       25.47       22.95     17.10 o 
  -6   9   1     4059.16     4302.00    169.85 o 
  -5   9   1     8234.66     8188.51    241.85 o 
  -4   9   1     1563.14     1659.28     92.86 o 
  -3   9   1     1899.62     1906.80     45.77 o 
  -2   9   1     2398.87     2340.71     58.94 o 
  -1   9   1     9745.58     9721.96    156.86 o 
   0   9   1     1568.53     1612.24     50.99 o 
   1   9   1     9869.38    10040.25    160.83 o 
   2   9   1     2503.80     2512.90     63.30 o 
   3   9   1     1751.16     1705.88     50.54 o 
   4   9   1     1554.53     1431.80     86.30 o 
   5   9   1     8224.68     8560.62    249.21 o 
   6   9   1     4030.12     4262.79    169.12 o 
   7   9   1       18.15        9.68     16.68 o 
   8   9   1     1312.90     1354.73     98.27 o 
  -7  10   1      802.07      751.91     71.99 o 
  -6  10   1     1512.63     1596.75    101.45 o 
  -5  10   1     3642.65     3712.04    155.12 o 
  -4  10   1      188.74      205.23     34.15 o 
  -3  10   1     2656.81     2665.24     59.45 o 
  -2  10   1     4048.63     4076.15     89.78 o 
  -1  10   1      988.80      969.09     39.43 o 
   0  10   1       47.16       47.56      9.66 o 
   1  10   1      962.68     1046.34     64.83 o 
   2  10   1     3917.82     4022.98    107.53 o 
   3  10   1     2798.57     2959.01     66.81 o 
   4  10   1      195.47      185.92     33.20 o 
   5  10   1     3650.83     3815.92    157.96 o 
   6  10   1     1448.42     1625.63    102.53 o 
   7  10   1      832.75      898.69     78.90 o 
  -6  11   1     1369.23     1437.58     99.74 o 
  -5  11   1     1125.50     1183.12     86.88 o 
  -4  11   1       64.50       93.51     24.67 o 
  -3  11   1      428.91      432.09     47.35 o 
  -2  11   1      138.28      162.22     27.83 o 
  -1  11   1     2027.44     2037.06     61.90 o 
   0  11   1     1133.36     1141.89     45.82 o 
   1  11   1     1934.89     1948.96     60.58 o 
   2  11   1      168.52      167.00     16.38 o 
   3  11   1      448.76      403.58     46.27 o 
   4  11   1       81.46      111.50     27.87 o 
   5  11   1     1181.12     1165.20     86.27 o 
   6  11   1     1323.81     1398.40     99.06 o 
  -5  12   1     1900.11     1845.54    112.46 o 
  -4  12   1      135.45      161.04     34.40 o 
  -3  12   1       68.77       67.49     19.94 o 
  -2  12   1     2230.20     2184.55    107.36 o 
  -1  12   1      791.56      700.50     55.66 o 
   0  12   1      802.18      759.94     38.38 o 
   1  12   1      842.69      794.57     59.68 o 
   2  12   1     2257.81     2192.51    108.20 o 
   3  12   1       84.73       56.36     19.75 o 
   4  12   1      111.04      114.74     28.13 o 
   5  12   1     1873.60     1780.39    111.11 o 
  -2  13   1     1523.41     1414.41     88.30 o 
  -1  13   1     2727.79     2503.05    113.72 o 
   1  13   1     2724.75     2547.44    114.30 o 
   2  13   1     1576.08     1437.97     88.32 o 
   1   0   2    25883.46    25241.25    405.64 o 
   2   0   2     2206.45     2128.63     37.81 o 
   3   0   2    17423.70    16667.42    207.84 o 
   4   0   2     5838.31     5840.70    130.38 o 
   5   0   2     3089.60     3112.09     90.54 o 
   6   0   2     4666.53     4547.84     88.78 o 
   7   0   2    12656.17    12438.48    304.74 o 
   8   0   2     3124.05     3191.36     80.13 o 
   9   0   2      378.52      356.39     26.47 o 
  10   0   2     3096.24     3066.86     85.22 o 
  11   0   2     5806.06     5510.87    125.48 o 
 -11   1   2      415.87      383.65     43.43 o 
 -10   1   2     4676.40     4606.41    109.12 o 
  -9   1   2     1571.72     1539.59     55.56 o 
  -8   1   2     2133.75     2125.82     73.11 o 
  -7   1   2       41.32       33.57      8.33 o 
  -6   1   2     2417.64     2347.79     58.83 o 
  -5   1   2     1527.85     1485.38     62.51 o 
  -4   1   2    14128.96    14028.29    269.91 o 
  -3   1   2      723.14      750.51     28.02 o 
  -2   1   2     2131.74     2197.34     37.70 o 
  -1   1   2     5402.15     5212.40     55.47 o 
   0   1   2    44825.81    43295.44    482.88 o 
   1   1   2     5682.90     5454.49     94.43 o 
   2   1   2     2161.94     2131.27     46.15 o 
   3   1   2      807.53      785.58     66.90 o 
   4   1   2    14333.94    14022.44    251.96 o 
   5   1   2     1468.41     1498.29     53.50 o 
   6   1   2     2381.16     2270.57     56.98 o 
   7   1   2       65.52       60.86      9.99 o 
   8   1   2     2383.74     2444.04     67.58 o 
   9   1   2     1552.35     1590.50     55.61 o 
  10   1   2     4703.02     4653.32    145.80 o 
  11   1   2      362.25      388.12     46.53 o 
 -11   2   2     2756.74     2470.26    118.89 o 
 -10   2   2      520.04      592.45    156.87 o 
  -9   2   2      603.89      645.21     34.58 o 
  -8   2   2      357.21      375.83     25.08 o 
  -7   2   2     3726.58     3692.74     81.67 o 
  -6   2   2     2262.39     2184.74     55.61 o 
  -5   2   2     3393.92     3539.28    109.31 o 
  -4   2   2     1806.03     1758.09     67.79 o 
  -3   2   2     5621.28     5740.90    134.96 o 
  -2   2   2     1720.43     1679.79     35.65 o 
  -1   2   2    22379.94    22265.32    258.74 o 
   0   2   2    20407.53    19870.31    188.69 o 
   1   2   2    22872.54    21404.18    348.73 o 
   3   2   2     5000.77     4890.05     89.15 o 
   4   2   2     1880.34     1870.31     48.13 o 
   5   2   2     3330.83     3225.52     63.27 o 
   6   2   2     2247.94     2169.74     53.52 o 
   7   2   2     3691.10     3648.47     78.88 o 
   8   2   2      364.04      360.31     39.36 o 
   9   2   2      608.77      610.11     32.68 o 
  10   2   2      511.87      597.39     56.09 o 
  11   2   2     2815.42     2625.96    126.26 o 
 -11   3   2      522.20      463.75     52.51 o 
 -10   3   2     3277.09     3269.23    139.03 o 
  -9   3   2      646.18      640.76     38.48 o 
  -8   3   2     1704.10     1702.41     53.39 o 
  -7   3   2      719.27      751.02     37.33 o 
  -6   3   2     3560.44     3505.63     73.10 o 
  -5   3   2     2273.29     2274.48     88.96 o 
  -4   3   2    12709.33    12670.80    263.50 o 
  -3   3   2     1029.73     1097.50     27.01 o 
  -2   3   2     1175.22     1211.98     27.84 o 
  -1   3   2     2263.25     2240.77     84.47 o 
   0   3   2    51628.11    49509.25    682.91 o 
   1   3   2     2445.00     2458.82     39.82 o 
   4   3   2    12511.81    11522.00    389.53 o 
   5   3   2     2335.75     2297.76     46.00 o 
   6   3   2     3695.71     3788.71    161.86 o 
   7   3   2      753.59      740.95     28.97 o 
   8   3   2     1657.65     1745.35     50.78 o 
   9   3   2      655.07      673.01     32.42 o 
  10   3   2     3053.71     2851.84    131.76 o 
  11   3   2      579.73      512.10     56.04 o 
 -10   4   2     1825.13     1692.23    100.32 o 
  -9   4   2      630.30      562.08     54.60 o 
  -8   4   2     1660.20     1706.44     49.68 o 
  -7   4   2     8830.92     9008.68    188.09 o 
  -6   4   2     2856.63     2877.00     46.33 o 
  -5   4   2     3247.39     3218.76     60.21 o 
  -4   4   2     9307.16     9281.61    130.21 o 
  -3   4   2     5791.09     5610.66    174.48 o 
  -2   4   2       88.78      108.02      5.48 o 
  -1   4   2    13157.21    12868.86    135.29 o 
   0   4   2    14524.68    14394.54    151.54 o 
   1   4   2    12950.13    12773.42    168.02 o 
   2   4   2       78.23      109.94     14.23 o 
   3   4   2     5696.63     5626.91    147.17 o 
   4   4   2     9105.83     8631.30    207.26 o 
   5   4   2     3242.48     3183.30    116.20 o 
   6   4   2     2824.19     2860.53    114.18 o 
   7   4   2     9199.16     9089.42    133.59 o 
   8   4   2     1553.11     1518.79     61.39 o 
   9   4   2      636.09      648.27     60.02 o 
  10   4   2     1750.72     1792.64    105.46 o 
 -10   5   2     4520.85     4390.36    175.06 o 
  -9   5   2      501.94      415.40     49.33 o 
  -8   5   2     2367.49     2285.77    111.93 o 
  -7   5   2      459.14      466.46     16.96 o 
  -6   5   2     2978.50     2831.66     52.27 o 
  -5   5   2     1049.02     1121.93     66.23 o 
  -4   5   2    15020.56    15038.84    234.34 o 
  -3   5   2     1976.61     2092.21     33.35 o 
  -2   5   2     3470.12     3529.37     48.70 o 
  -1   5   2      634.35      602.02     18.28 o 
   0   5   2    52406.66    52086.09    572.97 o 
   1   5   2      562.21      532.01     18.40 o 
   2   5   2     3339.01     3417.93     54.36 o 
   3   5   2     2037.49     2163.43     85.89 o 
   4   5   2    14807.83    14383.14    311.76 o 
   5   5   2      999.97      977.99     62.60 o 
   6   5   2     2909.66     2948.82    120.33 o 
   7   5   2      353.60      313.08     39.93 o 
   8   5   2     2680.23     2839.74    129.48 o 
   9   5   2      516.89      431.67     49.89 o 
  10   5   2     4582.35     4455.89    179.65 o 
 -10   6   2      523.50      480.13     57.08 o 
  -9   6   2       85.29       62.25     22.45 o 
  -8   6   2     1320.72     1408.15     90.31 o 
  -7   6   2     2678.00     2793.61    124.03 o 
  -6   6   2     1342.57     1375.62     80.96 o 
  -5   6   2     1836.06     1848.16     91.20 o 
  -4   6   2     2227.42     2170.83     74.73 o 
  -3   6   2     5075.80     5259.60    137.53 o 
  -2   6   2     2096.60     2148.12     37.46 o 
  -1   6   2     7955.93     7905.06     98.82 o 
   0   6   2     1494.74     1512.48     25.52 o 
   1   6   2     7920.35     8154.89    189.66 o 
   2   6   2     2147.08     2185.97     43.27 o 
   3   6   2     5150.49     5114.08    151.43 o 
   4   6   2     2350.31     2434.21    101.67 o 
   5   6   2     1694.24     1801.65     91.55 o 
   6   6   2     1400.93     1404.06     84.01 o 
   7   6   2     2752.66     2807.79    127.49 o 
   8   6   2     1300.14     1347.35     89.22 o 
   9   6   2       81.94       93.07     26.64 o 
  10   6   2      541.36      485.46     58.13 o 
  -9   7   2      397.74      456.55     54.15 o 
  -8   7   2     1894.01     1990.98    112.04 o 
  -7   7   2      499.42      573.03     56.79 o 
  -6   7   2      797.28      887.56     67.38 o 
  -5   7   2     2044.79     2062.63     57.59 o 
  -4   7   2     3796.75     3787.56     65.81 o 
  -3   7   2       19.41       23.00      4.70 o 
  -2   7   2     1198.57     1221.52     28.85 o 
  -1   7   2     2022.38     2096.05     42.99 o 
   0   7   2     9615.91    10015.80    104.38 o 
   1   7   2     2115.20     2167.09     54.17 o 
   2   7   2     1135.04     1159.47     37.01 o 
   3   7   2       14.56       15.07      4.41 o 
   4   7   2     3853.42     3726.36    136.41 o 
   5   7   2     2069.50     2065.57    102.14 o 
   6   7   2      904.46      990.78     72.48 o 
   7   7   2      509.66      566.74     56.63 o 
   8   7   2     2050.79     2098.62    116.38 o 
   9   7   2      393.80      454.36     55.82 o 
  -8   8   2     1004.37     1022.19     81.50 o 
  -7   8   2     4180.66     4493.11    174.64 o 
  -6   8   2     1044.31      950.94     73.70 o 
  -5   8   2     3825.26     3968.09    150.76 o 
  -4   8   2     1525.33     1576.32     86.60 o 
  -3   8   2     2702.15     2895.01    131.42 o 
  -2   8   2      707.89      711.47     38.62 o 
  -1   8   2     7505.83     7315.96    124.49 o 
   0   8   2      135.82      157.12      7.70 o 
   1   8   2     7089.29     7089.93    147.32 o 
   2   8   2      703.01      704.89     37.98 o 
   3   8   2     2578.76     2725.86    114.00 o 
   4   8   2     1510.70     1409.01     82.42 o 
   5   8   2     3773.89     3678.99    146.03 o 
   6   8   2      990.00     1025.25     76.70 o 
   7   8   2     4184.55     4144.14    168.24 o 
   8   8   2      995.38     1026.10     83.05 o 
  -7   9   2      684.44      736.22     69.50 o 
  -6   9   2     2744.99     2887.25    135.62 o 
  -5   9   2      190.37      197.39     34.51 o 
  -4   9   2     6881.06     6984.04    211.53 o 
  -3   9   2     3625.39     3692.33    177.74 o 
  -2   9   2     1868.55     1884.57     73.67 o 
  -1   9   2      660.35      639.26     30.40 o 
   0   9   2    27958.34    27655.52    280.15 o 
   1   9   2      614.24      606.44     39.84 o 
   2   9   2     1877.66     1925.76     65.96 o 
   3   9   2     3733.14     3878.67    131.10 o 
   4   9   2     6795.39     6649.81    205.48 o 
   5   9   2      167.81      206.14     35.24 o 
   6   9   2     2704.39     2779.78    133.63 o 
   7   9   2      614.68      636.12     63.85 o 
  -7  10   2     2474.08     2478.00    133.26 o 
  -6  10   2      453.16      486.83     55.69 o 
  -5  10   2      695.00      721.53     64.60 o 
  -4  10   2     1486.59     1684.30     96.51 o 
  -3  10   2     3676.64     3546.39    138.40 o 
  -2  10   2      743.78      756.46     32.63 o 
  -1  10   2     3526.34     3532.07     82.25 o 
   0  10   2       20.38       22.03      6.67 o 
   1  10   2     3594.24     3655.80     85.10 o 
   2  10   2      719.99      735.05     33.50 o 
   3  10   2     3705.88     3775.21     80.27 o 
   4  10   2     1562.14     1711.58     97.91 o 
   5  10   2      630.06      716.07     65.35 o 
   6  10   2      452.75      474.96     56.31 o 
   7  10   2     2516.14     2610.74    138.51 o 
  -6  11   2      112.48      165.02     36.61 o 
  -5  11   2      285.29      273.12     41.36 o 
  -4  11   2     1953.30     2078.05    110.85 o 
  -3  11   2      465.97      462.33     48.75 o 
  -2  11   2      137.63      154.80     27.03 o 
  -1  11   2      216.96      209.17     26.02 o 
   0  11   2     3966.78     4060.17     94.39 o 
   1  11   2      221.33      220.76     28.47 o 
   2  11   2      117.22      121.80     14.63 o 
   3  11   2      446.11      453.82     48.90 o 
   4  11   2     2104.00     2124.29    114.28 o 
   5  11   2      307.31      326.94     46.09 o 
   6  11   2      110.88      143.75     33.06 o 
  -5  12   2      678.98      591.97     62.91 o 
  -4  12   2      995.43      992.14     77.86 o 
  -3  12   2     1616.28     1689.98    100.13 o 
  -2  12   2      481.86      471.45     48.56 o 
  -1  12   2     2323.14     2268.67    104.88 o 
   0  12   2       63.45       50.03     10.64 o 
   1  12   2     2206.58     2128.41    101.26 o 
   2  12   2      492.34      485.91     49.48 o 
   3  12   2     1566.30     1482.22     92.65 o 
   4  12   2     1040.11     1008.05     79.79 o 
   5  12   2      637.51      623.39     65.07 o 
  -2  13   2      452.80      376.37     45.21 o 
  -1  13   2       60.33       63.41     19.06 o 
   1  13   2       54.69       35.42     14.73 o 
   2  13   2      441.76      327.05     42.47 o 
   1   0   3    47192.05    45276.75    719.62 o 
   2   0   3     3803.02     3870.78     59.95 o 
   3   0   3     4009.57     3787.99     64.09 o 
   4   0   3      179.15      236.09     17.79 o 
   5   0   3    27732.35    28023.79    490.27 o 
   6   0   3     4635.79     4613.34    124.97 o 
   7   0   3       22.64       28.40      8.02 o 
   8   0   3     4604.35     4780.96    119.34 o 
   9   0   3     9181.33     9469.03    167.18 o 
  10   0   3        3.92        9.68     12.09 o 
  11   0   3      249.40      239.46     35.65 o 
 -11   1   3     1228.95     1083.84     73.12 o 
 -10   1   3     1308.45     1264.47     52.85 o 
  -9   1   3      342.34      367.41     26.78 o 
  -8   1   3     1877.61     1831.43     58.53 o 
  -7   1   3      474.95      433.41     25.50 o 
  -6   1   3     6856.56     6808.40    169.86 o 
  -5   1   3      392.46      394.51     30.97 o 
  -4   1   3      478.47      458.37     22.59 o 
  -3   1   3      389.02      399.08     16.15 o 
  -2   1   3    24676.18    23743.26    279.36 o 
  -1   1   3      849.29      815.72     15.63 o 
   0   1   3      787.62      831.84     18.73 o 
   1   1   3      919.34      885.54     26.06 o 
   2   1   3    25924.66    25379.69    411.40 o 
   3   1   3      441.91      404.16     16.01 o 
   4   1   3      442.44      448.38     26.92 o 
   5   1   3      400.55      383.05     25.31 o 
   6   1   3     7188.55     7034.64    158.31 o 
   7   1   3      503.00      430.98     50.62 o 
   8   1   3     1796.62     1773.81    112.34 o 
   9   1   3      307.60      319.89     24.20 o 
  10   1   3     1395.56     1363.96     54.25 o 
  11   1   3     1238.41     1122.03     78.08 o 
 -11   2   3      678.30      577.48     55.04 o 
 -10   2   3     1233.90     1203.55     50.72 o 
  -9   2   3     4892.82     5012.34    109.91 o 
  -8   2   3     1255.01     1327.89     89.33 o 
  -7   2   3      518.86      514.04     27.64 o 
  -6   2   3     1688.25     1559.21     72.64 o 
  -5   2   3     9176.24     8916.66    204.22 o 
  -4   2   3     1376.81     1425.95     60.08 o 
  -3   2   3     5720.12     5683.39    106.40 o 
  -2   2   3      935.75      879.47     17.04 o 
  -1   2   3     9087.18     8595.88    176.07 o 
   0   2   3      953.42      996.95     21.98 o 
   1   2   3     9085.23     8719.67    110.04 o 
   3   2   3     5763.84     5817.77    106.49 o 
   4   2   3     1300.67      871.00    645.03 o 
   5   2   3     9289.11     9006.45    173.01 o 
   6   2   3     1651.55     1541.71     43.53 o 
   7   2   3      466.19      450.90     27.69 o 
   8   2   3     1241.13     1195.39     57.76 o 
   9   2   3     4835.44     4973.26    224.40 o 
  10   2   3     1256.64     1227.16     81.52 o 
  11   2   3      711.59      678.13     62.48 o 
 -11   3   3      362.63      301.41     41.82 o 
 -10   3   3     2204.01     2065.79    107.63 o 
  -9   3   3      206.12      211.17     19.29 o 
  -8   3   3     1268.92     1325.25     47.46 o 
  -7   3   3      325.13      320.58     21.22 o 
  -6   3   3     5444.86     5350.64    156.98 o 
  -5   3   3       10.96       11.42      8.62 o 
  -4   3   3     2094.56     2217.77     82.51 o 
  -3   3   3     1838.21     1968.60     44.70 o 
  -2   3   3    16080.91    15470.64    134.14 o 
  -1   3   3     3162.51     3092.49     69.69 o 
   0   3   3      190.00      162.59      7.36 o 
   1   3   3     3322.70     3375.59     40.71 o 
   4   3   3     2001.82     1976.97     42.55 o 
   5   3   3       18.30       31.40      5.24 o 
   6   3   3     5334.17     5307.28     90.73 o 
   7   3   3      318.10      315.86     28.67 o 
   8   3   3     1265.06     1320.56     43.20 o 
   9   3   3      162.82      155.99     15.31 o 
  10   3   3     2172.79     2186.10    114.01 o 
  11   3   3      363.48      279.36     42.64 o 
 -10   4   3      193.49      170.55     30.66 o 
  -9   4   3     5737.93     5980.60    197.40 o 
  -8   4   3     4121.11     4295.71     90.42 o 
  -7   4   3      247.99      267.06     36.63 o 
  -6   4   3     3826.40     3964.92     92.00 o 
  -5   4   3    16325.14    16587.90    436.80 o 
  -4   4   3     4275.15     4316.07     86.95 o 
  -3   4   3     7784.18     7620.84    112.53 o 
  -2   4   3    13199.14    13342.78    139.53 o 
  -1   4   3    33675.61    32530.99    498.41 o 
   0   4   3       39.36       61.96      5.13 o 
   1   4   3    34249.32    33720.44    396.43 o 
   2   4   3    13440.21    13695.03    240.15 o 
   5   4   3    16249.84    15959.61    340.53 o 
   6   4   3     3871.12     3838.25    136.44 o 
   7   4   3      277.87      288.84     13.31 o 
   8   4   3     4203.05     4382.59     90.36 o 
   9   4   3     5558.24     5709.75    196.81 o 
  10   4   3      151.68      143.22     32.06 o 
 -10   5   3     1555.63     1561.12     98.78 o 
  -9   5   3       26.25       30.83     16.43 o 
  -8   5   3     3666.14     3776.56    149.04 o 
  -7   5   3      459.47      478.61     15.71 o 
  -6   5   3     7006.76     6893.41    110.24 o 
  -5   5   3      186.43      175.68     11.32 o 
  -4   5   3     1684.60     1690.60     40.11 o 
  -3   5   3     3653.97     3919.43     54.37 o 
  -2   5   3    13654.08    13489.11    144.10 o 
  -1   5   3     1109.74     1161.61     26.70 o 
   0   5   3      704.18      702.16     17.93 o 
   1   5   3     1061.69     1130.84     22.87 o 
   2   5   3    14247.67    13784.39    144.19 o 
   3   5   3     3813.35     4046.92    125.45 o 
   4   5   3     1802.06     1860.37     84.64 o 
   5   5   3      166.20      156.38     25.61 o 
   6   5   3     6751.64     6601.65    197.41 o 
   7   5   3      479.54      474.68     49.13 o 
   8   5   3     3665.55     3801.09    153.43 o 
   9   5   3       40.28       29.00     17.96 o 
  10   5   3     1437.64     1404.48     96.62 o 
 -10   6   3      376.65      433.17     53.49 o 
  -9   6   3     4156.31     4233.50    170.18 o 
  -8   6   3      719.15      771.56     65.75 o 
  -7   6   3      350.72      363.88     42.67 o 
  -6   6   3     3535.63     3800.02    142.69 o 
  -5   6   3     6038.15     6090.72    277.38 o 
  -4   6   3      347.97      357.92     13.21 o 
  -3   6   3     6388.97     6622.18    107.51 o 
  -2   6   3      161.23      153.87      9.18 o 
  -1   6   3     6728.66     6734.18    131.30 o 
   0   6   3        8.39       16.48      2.89 o 
   1   6   3     6618.48     6672.68     72.72 o 
   2   6   3      160.05      140.70     10.41 o 
   3   6   3     6577.42     6566.53    120.19 o 
   4   6   3      295.27      249.26     31.81 o 
   5   6   3     5824.15     5894.73    181.60 o 
   6   6   3     3534.88     3493.27    138.70 o 
   7   6   3      361.26      402.50     47.23 o 
   8   6   3      664.62      704.35     64.73 o 
   9   6   3     4231.11     4270.67    174.93 o 
  10   6   3      392.61      362.34     51.03 o 
  -9   7   3       36.29       25.72     16.42 o 
  -8   7   3      684.92      733.45     67.18 o 
  -7   7   3      715.11      725.47     63.70 o 
  -6   7   3     2452.55     2493.69    140.90 o 
  -5   7   3      925.44      933.99     32.82 o 
  -4   7   3      777.16      808.60     21.03 o 
  -3   7   3      376.98      384.07     11.98 o 
  -2   7   3     8601.98     8671.61    143.99 o 
  -1   7   3      100.41      106.54      9.30 o 
   0   7   3     3896.32     4082.94     62.11 o 
   1   7   3      117.82      134.09     10.99 o 
   2   7   3     8625.77     8902.61    118.37 o 
   3   7   3      360.80      376.28     19.25 o 
   4   7   3      848.69      822.71     21.39 o 
   5   7   3      878.58      847.38     64.40 o 
   6   7   3     2187.64     2203.09    111.02 o 
   7   7   3      689.12      703.91     63.64 o 
   8   7   3      622.38      594.39     61.28 o 
   9   7   3       35.06       34.97     17.23 o 
  -8   8   3      192.82      207.53     37.44 o 
  -7   8   3      109.23      109.29     27.08 o 
  -6   8   3     1898.87     1858.14    103.15 o 
  -5   8   3     6009.48     6338.81    200.27 o 
  -4   8   3     2551.37     2626.39    114.46 o 
  -3   8   3     4820.19     4907.73     81.84 o 
  -2   8   3      187.75      215.94     12.86 o 
  -1   8   3     4740.81     4735.37     76.49 o 
   0   8   3     1118.26     1131.01     19.29 o 
   1   8   3     4637.61     4688.83     78.69 o 
   2   8   3      219.14      242.31     17.93 o 
   3   8   3     5209.08     5439.76    122.22 o 
   4   8   3     2602.93     2686.79    118.25 o 
   5   8   3     6216.53     6214.14    200.39 o 
   6   8   3     1866.08     2075.15    111.84 o 
   7   8   3      121.44      128.78     29.35 o 
   8   8   3      205.50      185.82     36.36 o 
  -7   9   3      735.60      733.59     68.70 o 
  -6   9   3     4655.69     4764.00    179.47 o 
  -5   9   3     1495.22     1449.47     89.40 o 
  -4   9   3      577.68      793.60     63.52 o 
  -3   9   3     1691.07     1735.88     42.08 o 
  -2   9   3    14630.31    14580.30    209.97 o 
  -1   9   3     1075.66     1103.89     46.43 o 
   0   9   3      131.39      140.98     18.79 o 
   1   9   3     1039.78     1038.50     27.82 o 
   2   9   3    14693.69    14770.12    457.24 o 
   3   9   3     1744.99     1796.50     53.73 o 
   4   9   3      561.85      631.57     56.37 o 
   5   9   3     1553.29     1615.37     96.52 o 
   6   9   3     4514.94     4588.60    177.76 o 
   7   9   3      748.79      845.60     74.50 o 
  -7  10   3       38.79       15.84     15.08 o 
  -6  10   3     1812.85     1820.35    109.06 o 
  -5  10   3     3866.25     3947.59    159.58 o 
  -4  10   3      925.00      909.25     69.58 o 
  -3  10   3     1817.37     1827.02     95.51 o 
  -2  10   3      221.51      238.00     19.95 o 
  -1  10   3     4662.39     4509.91     97.13 o 
   0  10   3       99.92      113.01     14.31 o 
   1  10   3     4761.19     4775.65    101.29 o 
   2  10   3      187.01      183.89     17.21 o 
   3  10   3     1785.14     1793.27     52.59 o 
   4  10   3      905.83      880.40     69.33 o 
   5  10   3     3785.61     3795.96    159.00 o 
   6  10   3     1748.66     1770.55    109.22 o 
   7  10   3       46.00       21.14     14.64 o 
  -6  11   3      982.21     1010.99     82.63 o 
  -5  11   3     1067.03      968.34     77.59 o 
  -4  11   3      186.14      230.62     36.71 o 
  -3  11   3      599.35      630.06     57.08 o 
  -2  11   3     2149.53     2203.48    104.74 o 
  -1  11   3      216.36      210.77     24.31 o 
   0  11   3      148.27      142.48     16.67 o 
   1  11   3      236.89      233.23     20.80 o 
   2  11   3     2197.44     2222.41    124.66 o 
   3  11   3      610.93      602.33     56.26 o 
   4  11   3      216.47      199.54     33.63 o 
   5  11   3     1059.37     1025.86     82.12 o 
   6  11   3      878.79      854.82     78.14 o 
  -5  12   3     2057.63     1947.33    115.71 o 
  -4  12   3      931.21      846.75     71.70 o 
  -3  12   3     2123.41     2110.78    110.80 o 
  -2  12   3       74.91       40.71     14.64 o 
  -1  12   3     2449.98     2328.89    105.79 o 
   0  12   3      240.11      232.52     67.32 o 
   1  12   3     2312.90     2237.15     69.03 o 
   2  12   3       65.57       48.87     15.56 o 
   3  12   3     2200.03     2110.49    112.82 o 
   4  12   3      947.75      765.61     70.25 o 
   5  12   3     2019.65     1947.02    117.10 o 
  -2  13   3     5842.09     5428.12    186.70 o 
  -1  13   3      145.61      164.72     28.18 o 
   1  13   3      118.48       71.92     19.91 o 
   2  13   3     5633.26     5073.64    181.06 o 
   0   0   4    38647.86    36440.55    587.30 o 
   1   0   4     6951.28     6812.13    129.52 o 
   2   0   4    15430.09    15664.50    193.68 o 
   3   0   4    20744.06    21008.37    258.06 o 
   4   0   4    16091.55    16127.35    313.81 o 
   5   0   4       26.17       27.41      6.56 o 
   6   0   4     3822.77     3714.43    108.18 o 
   7   0   4     5096.65     5038.69    138.71 o 
   8   0   4     3131.56     3103.26     79.11 o 
   9   0   4       79.93       67.60     19.89 o 
  10   0   4      916.84      946.56     45.81 o 
  11   0   4      552.71      713.06     60.80 o 
 -11   1   4     1553.62     1328.02     81.05 o 
 -10   1   4     1062.93     1075.36     48.89 o 
  -9   1   4       33.32       31.03     10.46 o 
  -8   1   4     4566.30     4857.17    104.33 o 
  -7   1   4     8437.93     8405.12    205.67 o 
  -6   1   4     3682.24     3625.03    112.93 o 
  -5   1   4     2308.00     2275.19     54.56 o 
  -4   1   4     9386.96     9311.11    134.61 o 
  -3   1   4    26283.42    26076.16    312.46 o 
  -2   1   4     3487.68     3493.65     78.86 o 
  -1   1   4     7771.29     7496.47    100.08 o 
   0   1   4     7058.09     6952.82     75.96 o 
   1   1   4     8126.76     7942.86    105.50 o 
   2   1   4     3326.22     3249.12     71.47 o 
   3   1   4    26380.58    25911.58    348.23 o 
   4   1   4     9620.85     9714.84    192.45 o 
   5   1   4     2244.12     1929.02    272.21 o 
   6   1   4     3793.82     3774.15    103.17 o 
   7   1   4     8504.74     8605.79    192.51 o 
   8   1   4     4566.39     4763.91    101.49 o 
   9   1   4       39.33       42.63      9.51 o 
  10   1   4     1099.78     1157.06     63.96 o 
  11   1   4     1575.56     1392.61     88.78 o 
 -11   2   4      437.99      345.33     43.29 o 
 -10   2   4      142.38      130.25     23.76 o 
  -9   2   4      879.85      933.55     43.21 o 
  -8   2   4     2961.43     3071.71     78.73 o 
  -7   2   4     1560.15     1540.34     76.37 o 
  -6   2   4      401.70      417.08     36.25 o 
  -5   2   4      390.72      377.74     32.79 o 
  -4   2   4     2307.34     2310.59     48.88 o 
  -3   2   4     4476.84     4484.31     71.65 o 
  -2   2   4     2413.24     2541.66     32.22 o 
  -1   2   4     2482.14     2480.77     36.76 o 
   0   2   4     1014.09     1154.38     21.00 o 
   1   2   4     2210.41     2202.13     39.80 o 
   3   2   4     4454.14     4317.88     87.02 o 
   4   2   4     2474.11     1645.27   1201.54 o 
   5   2   4      316.39      319.93     20.45 o 
   6   2   4      309.64      310.46     22.29 o 
   7   2   4     1597.93     1589.04     48.07 o 
   8   2   4     3069.55     3272.12     78.14 o 
   9   2   4      891.65      919.90     40.47 o 
  10   2   4       72.85       63.91     23.33 o 
  11   2   4      386.74      521.38     64.34 o 
 -11   3   4     2481.61     2265.36    116.97 o 
 -10   3   4     1033.91      906.24     69.05 o 
  -9   3   4       81.60       99.65     15.26 o 
  -8   3   4     4783.83     4910.39    117.36 o 
  -7   3   4     8335.40     8309.45    218.27 o 
  -6   3   4     1452.31     1437.61     73.48 o 
  -5   3   4     2347.98     2353.99     91.29 o 
  -4   3   4     9914.60    10004.47    111.90 o 
  -3   3   4    16310.07    15621.22    285.13 o 
  -2   3   4     3133.27     3125.43     37.36 o 
  -1   3   4     4181.01     4134.42     86.65 o 
   0   3   4     1778.89     1659.13     29.13 o 
   1   3   4     3995.47     3716.45    103.67 o 
   4   3   4     9572.84     9688.02    168.10 o 
   5   3   4     2314.37     2377.51     49.33 o 
   6   3   4     1480.84     1486.61     46.42 o 
   7   3   4     8408.59     8773.30    461.60 o 
   8   3   4     4857.23     5248.66    158.96 o 
   9   3   4       88.21      130.87     29.16 o 
  10   3   4     1070.10     1083.79     80.40 o 
  11   3   4     2472.27     2190.15    120.88 o 
 -10   4   4     1103.12     1128.29     80.38 o 
  -9   4   4      789.67      836.77     66.40 o 
  -8   4   4     2064.07     2145.52     92.16 o 
  -7   4   4     4258.23     4200.53    147.46 o 
  -6   4   4      990.50     1080.25     36.80 o 
  -5   4   4      337.26      345.62     19.03 o 
  -4   4   4    11031.75    11104.72    158.58 o 
  -3   4   4    12671.34    12646.36    134.16 o 
  -2   4   4      981.04      975.84     22.52 o 
  -1   4   4     1962.35     1984.62     45.39 o 
   0   4   4    18403.16    18333.57    186.95 o 
   1   4   4     1906.81     1968.32     27.42 o 
   2   4   4      958.60      914.21     36.20 o 
   5   4   4      294.58      306.35     36.18 o 
   6   4   4     1124.82     1101.85     68.78 o 
   7   4   4     4359.08     4430.99     81.34 o 
   8   4   4     1968.63     1949.01     48.59 o 
   9   4   4      778.11      768.09     66.41 o 
  10   4   4     1163.81     1040.23     80.96 o 
 -10   5   4     1011.23      858.39     72.52 o 
  -9   5   4      535.30      583.68     57.56 o 
  -8   5   4     3495.45     3698.35    146.94 o 
  -7   5   4     9453.96     9566.29    150.28 o 
  -6   5   4     4145.63     4308.15     88.83 o 
  -5   5   4      137.23      148.02     12.12 o 
  -4   5   4     6125.06     6404.94     83.39 o 
  -3   5   4    21902.57    22030.51    225.29 o 
  -2   5   4     2395.07     2401.18     58.64 o 
  -1   5   4     5075.11     5334.17    289.41 o 
   0   5   4     3491.85     3302.28     49.49 o 
   1   5   4     5033.86     4967.93     66.07 o 
   2   5   4     2358.41     2348.97     63.47 o 
   5   5   4      115.35      116.18     23.55 o 
   6   5   4     4160.41     4317.21    153.31 o 
   7   5   4     9209.02     9036.27    251.70 o 
   8   5   4     3714.36     3693.90    152.16 o 
   9   5   4      522.63      457.62     53.77 o 
  10   5   4     1013.54     1004.72     82.91 o 
 -10   6   4      216.06      171.01     33.71 o 
  -9   6   4      782.38      852.16     72.23 o 
  -8   6   4     1396.63     1507.59     92.79 o 
  -7   6   4     2211.08     2283.31    111.39 o 
  -6   6   4      355.16      358.54     16.77 o 
  -5   6   4     4142.09     4165.88     62.55 o 
  -4   6   4     2481.53     2566.41     44.20 o 
  -3   6   4     2613.69     2480.82     54.02 o 
  -2   6   4      347.44      348.24     14.40 o 
  -1   6   4      802.22      811.57     24.48 o 
   0   6   4     3213.64     3303.55     45.11 o 
   1   6   4      669.60      711.29     19.41 o 
   2   6   4      331.22      327.33     16.43 o 
   3   6   4     2391.84     2422.65     43.25 o 
   4   6   4     2565.87     2504.76    105.29 o 
   5   6   4     4038.81     3836.57    141.73 o 
   6   6   4      277.70      247.27     35.59 o 
   7   6   4     2302.56     2412.12    118.60 o 
   8   6   4     1531.75     1627.50    101.05 o 
   9   6   4      765.75      761.40     71.24 o 
  -9   7   4      247.88      270.54     42.56 o 
  -8   7   4     2841.38     2931.41    138.29 o 
  -7   7   4     3767.15     3881.94    155.16 o 
  -6   7   4     1903.10     1812.49     54.90 o 
  -5   7   4     2277.81     2222.51     56.11 o 
  -4   7   4     5645.54     5574.59     98.97 o 
  -3   7   4     2964.79     2961.60     45.37 o 
  -2   7   4     1847.33     1816.48     50.65 o 
  -1   7   4     4052.69     4078.54     70.40 o 
   0   7   4     2717.55     2772.33     41.61 o 
   1   7   4     3964.78     4102.95     53.59 o 
   2   7   4     1820.63     1743.66     42.41 o 
   3   7   4     2969.62     2975.05     66.11 o 
   4   7   4     5658.13     5626.51     90.84 o 
   5   7   4     2240.18     2222.78    107.76 o 
   6   7   4     1910.42     1972.88    105.80 o 
   7   7   4     3740.43     3824.74    159.08 o 
   8   7   4     2999.27     3049.54    145.55 o 
   9   7   4      251.60      294.74     45.32 o 
  -8   8   4     1665.19     2032.32    119.03 o 
  -7   8   4     1743.72     1830.31    106.59 o 
  -6   8   4      828.89      943.97     72.45 o 
  -5   8   4      286.35      305.88     40.25 o 
  -4   8   4     3493.46     3524.38    136.42 o 
  -3   8   4     6191.68     6331.92     83.16 o 
  -2   8   4       38.35       55.14      7.38 o 
  -1   8   4      171.53      187.75     13.33 o 
   0   8   4     4444.99     4566.62     50.72 o 
   1   8   4      173.43      194.20     10.90 o 
   2   8   4       42.10      172.37    179.60 o 
   3   8   4     6043.24     6190.91    172.29 o 
   4   8   4     3626.85     3326.44    134.79 o 
   5   8   4      237.44      196.53     14.75 o 
   6   8   4      884.79     1012.59     78.29 o 
   7   8   4     1864.84     2070.95    116.39 o 
   8   8   4     1658.16     1736.56    110.00 o 
  -7   9   4     3908.81     3841.01    163.70 o 
  -6   9   4     1453.35     1609.49     98.19 o 
  -5   9   4      108.71      114.39     25.78 o 
  -4   9   4     6182.37     6356.87    198.45 o 
  -3   9   4     7472.79     7613.23    119.58 o 
  -2   9   4      585.19      576.26     23.42 o 
  -1   9   4     6088.16     5896.66    103.70 o 
   0   9   4     1215.60     1231.46     26.99 o 
   1   9   4     6168.11     6323.11     88.50 o 
   2   9   4      536.59      626.16     31.40 o 
   3   9   4     7624.86     7916.66    203.74 o 
   4   9   4     6111.51     6035.63    197.41 o 
   5   9   4      116.54      122.93     27.31 o 
   6   9   4     1513.10     1646.72    102.93 o 
   7   9   4     3888.23     3927.23    170.69 o 
  -6  10   4      889.38      878.96     74.86 o 
  -5  10   4     1850.00     1842.53    105.59 o 
  -4  10   4     2295.19     2276.30    113.38 o 
  -3  10   4     1861.18     1826.36     96.00 o 
  -2  10   4      659.50      709.78     53.53 o 
  -1  10   4      643.97      653.89     32.94 o 
   0  10   4     4083.31     3922.58     59.32 o 
   1  10   4      552.36      562.51     31.32 o 
   2  10   4      614.50      704.95     34.26 o 
   3  10   4     1860.64     1878.76     55.78 o 
   4  10   4     2375.03     2436.19    120.21 o 
   5  10   4     1822.87     1849.68    108.49 o 
   6  10   4      811.70      871.60     75.90 o 
   7  10   4     2366.19     2180.71    126.98 o 
  -5  11   4      330.29      303.86     43.59 o 
  -4  11   4      789.18      816.00     68.36 o 
  -3  11   4      746.63      862.30     68.14 o 
  -2  11   4      782.23      801.35     61.71 o 
  -1  11   4     2287.84     2358.30     68.23 o 
   0  11   4       40.63       44.35      9.72 o 
   1  11   4     2160.26     2229.40     67.28 o 
   2  11   4      770.94      786.41     37.59 o 
   3  11   4      786.12      757.76     64.84 o 
   4  11   4      742.18      652.90     61.73 o 
   5  11   4      324.57      279.15     42.01 o 
   6  11   4      475.22      478.34     57.85 o 
  -4  12   4     1295.86     1389.31     92.88 o 
  -3  12   4     2436.54     2421.42    120.19 o 
  -2  12   4      379.81      462.56     52.85 o 
  -1  12   4      179.63      171.65     28.18 o 
   0  12   4     3320.06     3208.93     85.59 o 
   1  12   4      212.27      167.65     34.80 o 
   2  12   4      406.50      420.60     47.22 o 
   3  12   4     2487.71     2322.30    119.34 o 
   4  12   4     1274.31     1148.56     85.57 o 
  -2  13   4      335.82      290.96     40.53 o 
  -1  13   4     1964.43     1783.22     95.10 o 
   2  13   4      295.90      251.86     38.49 o 
   1   0   5     1487.64     1384.05     43.56 o 
   2   0   5   166138.41   156190.03   2419.00 o 
   3   0   5    10577.26    11259.58    152.88 o 
   4   0   5    10731.01    11407.21    159.98 o 
   5   0   5     2128.02     1827.26    375.79 o 
   6   0   5     3352.36     3299.16     74.09 o 
   7   0   5        5.84        0.23      8.03 o 
   8   0   5    16864.57    17610.71    356.38 o 
   9   0   5      144.39      172.27     18.94 o 
  10   0   5     1842.84     1722.13     63.44 o 
  11   0   5      746.46      681.79     61.01 o 
 -11   1   5       18.09       -2.21     12.52 o 
 -10   1   5      590.72      525.34     44.38 o 
  -9   1   5     6317.27     6396.38    130.98 o 
  -8   1   5      140.81      124.55     22.35 o 
  -7   1   5      198.61      211.65     26.83 o 
  -6   1   5      678.02      668.82     43.73 o 
  -5   1   5     2479.22     2716.13     74.82 o 
  -4   1   5      368.35      319.86     17.32 o 
  -3   1   5    18041.95    18050.71    227.74 o 
  -2   1   5     3420.60     3610.40     61.19 o 
  -1   1   5     7580.77     7221.04    152.70 o 
   0   1   5     5841.17     5803.07     68.62 o 
   1   1   5     7330.42     7030.01    138.41 o 
   2   1   5     3406.15     3511.80     79.68 o 
   3   1   5    17710.90    17686.57    225.42 o 
   4   1   5      379.86      361.86     18.13 o 
   5   1   5     1933.62     2072.04     89.33 o 
   6   1   5      661.08      629.09     36.96 o 
   7   1   5      208.25      210.57     22.74 o 
   8   1   5      143.59      147.02     16.50 o 
   9   1   5     6460.94     6472.44    130.09 o 
  10   1   5      591.51      563.17     34.63 o 
  11   1   5       26.87       15.57     13.51 o 
 -11   2   5      120.67      106.34     23.62 o 
 -10   2   5     1706.65     1629.95     61.34 o 
  -9   2   5       88.78       77.77     12.69 o 
  -8   2   5     6502.11     6411.98    184.32 o 
  -7   2   5       67.94       78.29     18.46 o 
  -6   2   5     1782.49     1788.00     78.01 o 
  -5   2   5      246.11      221.23     15.11 o 
  -4   2   5      565.88      594.54     22.98 o 
  -3   2   5      161.30      144.85     11.94 o 
  -2   2   5    27236.08    26611.48    224.25 o 
  -1   2   5     1099.40     1097.81     23.44 o 
   0   2   5     1622.62     1668.54     24.74 o 
   1   2   5     1151.73     1145.40     19.75 o 
   3   2   5      166.42      170.95     12.89 o 
   4   2   5      624.78      655.81     23.85 o 
   5   2   5      244.20      206.83     17.43 o 
   6   2   5     1952.59     2013.05     52.47 o 
   7   2   5       66.17       77.14     13.12 o 
   8   2   5     6507.55     6551.06    257.82 o 
   9   2   5       84.40       73.25     11.70 o 
  10   2   5     1634.19     1681.88     98.85 o 
  11   2   5      112.19      117.76     28.31 o 
 -11   3   5        0.63      -17.59     16.47 o 
 -10   3   5      131.35      100.21     23.78 o 
  -9   3   5     7097.55     7241.70    195.40 o 
  -8   3   5      292.29      311.22     37.05 o 
  -7   3   5       35.72       45.00     15.72 o 
  -6   3   5      187.84      175.10     24.97 o 
  -5   3   5      594.76      622.76     37.22 o 
  -4   3   5      110.64      104.23      7.24 o 
  -3   3   5    12574.03    12586.07    127.08 o 
  -2   3   5     2719.68     2833.02     36.91 o 
  -1   3   5     6589.62     6338.45    144.48 o 
   0   3   5      548.54      528.37     15.93 o 
   1   3   5     6289.15     5764.35     68.92 o 
   4   3   5      108.21      109.81      9.90 o 
   5   3   5      587.33      623.70     22.81 o 
   6   3   5      198.38      202.88     17.33 o 
   7   3   5       36.06       35.00     10.36 o 
   8   3   5      284.04      300.21     20.16 o 
   9   3   5     7077.37     6810.65    216.33 o 
  10   3   5      129.05      107.21     26.96 o 
  11   3   5        3.34       -7.38     13.82 o 
 -10   4   5     2266.64     1972.47    108.20 o 
  -9   4   5      327.63      345.14     42.70 o 
  -8   4   5     7451.62     7371.03    214.92 o 
  -7   4   5      889.47      855.11     35.97 o 
  -6   4   5     3724.32     3805.37     80.43 o 
  -5   4   5     1058.94     1100.04     42.53 o 
  -4   4   5      953.39      920.40     20.29 o 
  -3   4   5     4047.43     4027.92     47.95 o 
  -2   4   5    50094.30    48923.77    464.50 o 
  -1   4   5      190.63      258.40     15.56 o 
   0   4   5     3171.19     3295.70     49.67 o 
   1   4   5      207.50      252.82      9.22 o 
   2   4   5    49437.86    47904.09   1046.92 o 
   5   4   5     1040.99     1053.09     66.79 o 
   7   4   5      894.21      956.88     28.44 o 
   8   4   5     7456.60     7836.90    233.80 o 
   9   4   5      330.08      328.66     44.97 o 
  10   4   5     2239.01     2327.06    125.60 o 
 -10   5   5      748.45      710.44     65.68 o 
  -9   5   5     5350.80     5238.75    186.11 o 
  -8   5   5      132.31      127.79     28.01 o 
  -7   5   5      614.18      644.50     29.73 o 
  -6   5   5      241.39      239.26     16.93 o 
  -5   5   5     7035.24     7252.66    184.95 o 
  -4   5   5      274.04      270.08     21.72 o 
  -3   5   5    11144.90    11120.06    106.25 o 
  -2   5   5     1073.20     1047.88     34.44 o 
  -1   5   5    13000.42    13234.46    184.92 o 
   0   5   5     3985.59     3865.29     56.92 o 
   1   5   5    13245.72    13423.38    165.24 o 
   2   5   5     1094.84     1097.53     45.24 o 
   4   5   5      283.39      247.25     37.13 o 
   6   5   5      217.16      200.47     30.91 o 
   7   5   5      646.95      677.05     59.65 o 
   8   5   5      128.27      144.95     30.18 o 
   9   5   5     5450.86     5520.57    201.50 o 
  10   5   5      753.82      711.21     69.62 o 
  -9   6   5      351.47      404.58     48.76 o 
  -8   6   5     2865.75     2811.70    129.91 o 
  -7   6   5       51.60       83.66     23.17 o 
  -6   6   5     1763.25     1769.61     39.37 o 
  -5   6   5        3.43        4.84      3.87 o 
  -4   6   5      942.62      947.82     25.78 o 
  -3   6   5       87.19       98.90      5.23 o 
  -2   6   5    18085.63    18322.88    350.06 o 
  -1   6   5     2934.15     2859.76     66.10 o 
   0   6   5      297.32      342.80     14.32 o 
   1   6   5     2969.58     3054.43     42.20 o 
   2   6   5    18246.79    18659.72    566.12 o 
   3   6   5       78.11       96.30      9.57 o 
   4   6   5      856.78      835.61     58.89 o 
   5   6   5        2.08       13.42     15.20 o 
   6   6   5     1848.80     1845.16     99.30 o 
   7   6   5       56.75       85.49     24.54 o 
   8   6   5     2918.46     3194.76    145.92 o 
   9   6   5      340.96      378.09     50.23 o 
  -9   7   5     2477.60     2980.32    146.75 o 
  -8   7   5      111.55      102.02     26.10 o 
  -7   7   5      198.61      226.32     37.62 o 
  -6   7   5      207.88      231.40     18.86 o 
  -5   7   5      798.60      821.86     26.99 o 
  -4   7   5     1023.02     1012.96     44.06 o 
  -3   7   5     3488.83     3439.82     43.03 o 
  -2   7   5      879.77      849.83     25.75 o 
  -1   7   5     3745.07     3838.13     65.28 o 
   0   7   5       87.57       76.71      5.41 o 
   1   7   5     3870.78     3946.02     47.26 o 
   2   7   5      893.36      878.22     29.66 o 
   3   7   5     3554.48     3591.24     76.49 o 
   4   7   5     1032.36     1079.87     48.01 o 
   5   7   5      878.78      911.72     68.21 o 
   6   7   5      205.13      203.73     34.66 o 
   7   7   5      206.46      204.87     37.50 o 
   8   7   5      110.60      112.10     29.82 o 
   9   7   5     2506.09     2302.05    130.07 o 
  -8   8   5     3433.14     3706.96    161.92 o 
  -7   8   5     1091.54     1150.28     83.11 o 
  -6   8   5     5409.12     5489.47    189.64 o 
  -5   8   5       80.87      108.23     25.88 o 
  -4   8   5      287.15      292.05     19.80 o 
  -3   8   5     2877.76     2874.05     52.64 o 
  -2   8   5    16047.46    15807.32    236.30 o 
  -1   8   5      574.75      576.05     23.76 o 
   0   8   5     1214.88     1199.27     22.46 o 
   1   8   5      590.97      577.02     34.16 o 
   2   8   5    15703.41    15871.96    229.06 o 
   3   8   5     2843.98     2863.62     83.25 o 
   4   8   5      312.98      298.48     37.85 o 
   5   8   5       77.31       76.79      7.74 o 
   6   8   5     5233.53     5368.94    193.44 o 
   7   8   5     1084.39     1112.57     85.51 o 
   8   8   5     3482.16     3758.63    168.59 o 
  -7   9   5      272.72      266.98     42.35 o 
  -6   9   5      948.00     1016.93     77.83 o 
  -5   9   5     6549.62     6475.80    209.04 o 
  -4   9   5      275.48      308.39     38.97 o 
  -3   9   5     3010.27     2904.42     51.31 o 
  -2   9   5      132.35      158.53     12.59 o 
  -1   9   5     5968.67     5934.57     94.07 o 
   0   9   5     4672.01     4675.04     73.64 o 
   1   9   5     5906.74     6366.58     91.07 o 
   2   9   5      139.90      175.76     35.56 o 
   3   9   5     3057.52     3092.50     74.82 o 
   4   9   5      261.96      310.99     42.19 o 
   5   9   5     6338.14     6411.79    214.18 o 
   6   9   5      924.93     1030.87     81.71 o 
   7   9   5      307.58      331.26     50.64 o 
  -6  10   5     1731.27     1992.89    114.48 o 
  -5  10   5      116.97       90.40     23.64 o 
  -4  10   5     1605.09     1481.34     90.32 o 
  -3  10   5      716.25      736.94     59.87 o 
  -2  10   5     9950.39     9896.34    161.48 o 
  -1  10   5      359.30      347.28     20.29 o 
   0  10   5      124.70      124.39      9.18 o 
   1  10   5      351.13      404.14     26.80 o 
   2  10   5    10064.60    10554.04    175.35 o 
   3  10   5      734.55      699.86     33.87 o 
   4  10   5     1649.43     1604.79     96.93 o 
   5  10   5      114.57      100.55     26.00 o 
   6  10   5     1726.42     1785.11    110.50 o 
  -5  11   5      781.07      815.04     71.63 o 
  -4  11   5      124.26      104.84     25.74 o 
  -3  11   5     1780.87     1878.45    101.31 o 
  -2  11   5      184.54      168.77     28.90 o 
  -1  11   5      929.88      903.81     47.22 o 
   0  11   5     1319.65     1403.71     65.16 o 
   1  11   5      774.39      808.20     79.17 o 
   2  11   5      184.31      158.82     17.24 o 
   3  11   5     1889.53     1851.03    103.09 o 
   4  11   5      123.08       80.69     22.65 o 
   5  11   5      841.45      841.20     73.95 o 
  -4  12   5      217.71      199.32     35.09 o 
  -3  12   5     1561.01     1577.67     94.92 o 
  -2  12   5     3404.30     3285.40    136.22 o 
  -1  12   5       80.69       92.39     22.59 o 
   0  12   5      318.34      309.26     24.99 o 
   1  12   5       81.04       92.71     14.64 o 
   2  12   5     3259.50     3033.85    132.82 o 
   3  12   5     1604.94     1654.06    100.58 o 
   4  12   5      231.94      254.42     41.56 o 
  -2  13   5      327.43      289.82     40.27 o 
  -1  13   5     4460.06     4020.01    150.20 o 
   2  13   5      326.71      280.95     40.15 o 
   0   0   6      883.17      741.15     32.09 o 
   1   0   6     2546.98     2464.01     47.71 o 
   2   0   6      996.99      891.22     26.72 o 
   3   0   6    29363.27    29385.27    355.44 o 
   4   0   6    26589.14    26840.61    538.60 o 
   5   0   6       37.41       10.14     14.23 o 
   6   0   6     2578.86     2649.15     88.90 o 
   7   0   6     8502.05     8618.11    203.27 o 
   8   0   6     6832.10     7002.20    182.34 o 
   9   0   6       25.07      278.47    224.38 o 
  10   0   6      439.30      429.09     35.59 o 
  11   0   6      146.10      117.37     27.16 o 
 -11   1   6     1155.10     1100.53     73.99 o 
 -10   1   6      204.99      162.36     19.11 o 
  -9   1   6      298.20      299.08     25.22 o 
  -8   1   6     2412.36     2560.82    101.87 o 
  -7   1   6    13829.49    13748.56    295.88 o 
  -6   1   6      378.55      120.29    186.88 o 
  -5   1   6     1367.13     1429.51     65.55 o 
  -4   1   6     4845.40     4735.15     84.55 o 
  -3   1   6    40542.56    40298.88    474.91 o 
  -2   1   6      957.02      963.32     22.82 o 
  -1   1   6      840.99      764.12     23.70 o 
   0   1   6      581.26      687.59     18.10 o 
   1   1   6      735.70      655.55     30.32 o 
   2   1   6      969.28      958.04     37.00 o 
   3   1   6    40805.80    40863.82    772.27 o 
   4   1   6     4974.76     1860.80   2455.97 o 
   5   1   6     1230.36     1143.47     48.00 o 
   6   1   6      388.35      411.87     29.95 o 
   7   1   6    13805.00    14027.42    282.60 o 
   8   1   6     2437.31     2589.47     92.53 o 
   9   1   6      300.71      330.57     25.55 o 
  10   1   6      267.52      224.64     22.21 o 
  11   1   6     1124.86     1047.85     79.78 o 
 -11   2   6      514.58      421.10     47.93 o 
 -10   2   6       10.99        6.41      7.57 o 
  -9   2   6      320.10      338.93     26.29 o 
  -8   2   6     4006.55     4111.75    139.84 o 
  -7   2   6     4755.10     4790.31    147.98 o 
  -6   2   6      364.40      380.01     22.40 o 
  -5   2   6     2732.00     2776.33     62.43 o 
  -4   2   6     6656.67     6761.36    108.06 o 
  -3   2   6    10685.63    10598.61    374.95 o 
  -2   2   6     2537.08     2484.39     35.38 o 
  -1   2   6     1143.25     1112.61     38.86 o 
   0   2   6     1789.14     1960.85     29.08 o 
   1   2   6     1248.34     1258.60     22.29 o 
   3   2   6    10652.69     7293.18   5163.61 o 
   4   2   6     6621.46     6560.61    105.57 o 
   5   2   6     2869.46     2839.41     77.75 o 
   6   2   6      396.22      395.26     22.04 o 
   7   2   6     4666.53     4899.68    124.07 o 
   8   2   6     4106.52     4207.32    117.62 o 
   9   2   6      333.68      304.57     23.55 o 
  10   2   6       43.05       70.03     22.45 o 
  11   2   6      541.38      524.27     58.88 o 
 -10   3   6       12.89      -12.97     13.53 o 
  -9   3   6      364.72      354.93     27.17 o 
  -8   3   6     4497.46     4424.22    152.84 o 
  -7   3   6     9103.96     8939.15    229.28 o 
  -6   3   6      170.68      180.46     25.19 o 
  -5   3   6     1704.44     1805.24     45.63 o 
  -4   3   6     5202.46     5519.93     90.02 o 
  -3   3   6    16808.51    16659.97    152.25 o 
  -2   3   6     4931.85     4897.77     56.68 o 
  -1   3   6      633.71      569.88     23.05 o 
   0   3   6     1111.21     1209.47     22.91 o 
   1   3   6      682.74      669.86     15.68 o 
   5   3   6     1666.29     1703.60     43.37 o 
   6   3   6      157.36      178.16     15.56 o 
   7   3   6     9077.79     9618.22    191.53 o 
   8   3   6     4253.79     4422.24    162.55 o 
   9   3   6      362.57      363.38     45.82 o 
  10   3   6        2.49       -0.62     15.86 o 
 -10   4   6      858.84      768.20     66.06 o 
  -9   4   6      455.24      535.06     52.93 o 
  -8   4   6     6114.04     6282.58    195.58 o 
  -7   4   6     5607.90     5480.81    252.37 o 
  -6   4   6     4878.96     5016.20     99.15 o 
  -5   4   6     1571.85     1615.46     44.25 o 
  -4   4   6    17337.42    17502.87    161.40 o 
  -3   4   6    10753.43    10773.24    106.12 o 
  -2   4   6     3744.38     3685.62     47.15 o 
  -1   4   6      786.69      763.94     28.56 o 
   0   4   6     3222.47     3133.17     49.91 o 
   1   4   6      687.21      653.08     14.58 o 
   2   4   6     3758.79     3674.54     64.39 o 
   5   4   6     1672.14     1864.70     91.89 o 
   7   4   6     5748.66     6085.02    120.87 o 
   8   4   6     6179.25     6435.91    208.42 o 
   9   4   6      459.13      412.76     49.97 o 
  10   4   6      764.80      749.55     70.69 o 
 -10   5   6      141.51      120.39     28.22 o 
  -9   5   6       18.99       -2.09     13.47 o 
  -8   5   6     1071.00     1249.15     82.50 o 
  -7   5   6     6512.64     6404.47    119.50 o 
  -6   5   6     2464.10     2490.65     63.28 o 
  -5   5   6     1219.81     1209.97     32.63 o 
  -4   5   6     4539.06     4407.73    114.88 o 
  -3   5   6    26338.55    26748.55    232.82 o 
  -2   5   6     1574.84     1622.27     46.00 o 
  -1   5   6     4821.00     4904.66     90.92 o 
   0   5   6     3705.55     3954.66     73.92 o 
   1   5   6     4861.13     5116.11     61.32 o 
   2   5   6     1552.42     1656.49     62.45 o 
   4   5   6     4778.66     4705.44    154.42 o 
   7   5   6     6611.48     6493.23    208.29 o 
   8   5   6     1080.51     1143.40     83.15 o 
   9   5   6       19.19       25.14     17.37 o 
  10   5   6      177.69      192.10     41.14 o 
  -9   6   6       95.51      115.22     28.88 o 
  -8   6   6     4431.46     4690.82    174.36 o 
  -7   6   6     2853.88     3050.85    131.49 o 
  -6   6   6      784.80      745.14     34.98 o 
  -5   6   6     2106.00     2147.37     45.02 o 
  -4   6   6     4181.48     4147.96     66.22 o 
  -3   6   6     4557.97     4593.88     65.38 o 
  -2   6   6     1065.69     1065.68     38.13 o 
  -1   6   6     1399.87     1414.37    113.32 o 
   0   6   6      120.67      137.84      9.38 o 
   1   6   6     1505.43     1595.08     29.41 o 
   2   6   6      983.99     1001.54     85.31 o 
   3   6   6     4520.71     4635.27     84.00 o 
   6   6   6      904.23      849.88     66.97 o 
   7   6   6     2733.25     2844.26    132.29 o 
   8   6   6     4470.46     4625.77    181.46 o 
   9   6   6       90.92       65.85     23.14 o 
  -9   7   6      283.44      381.20     51.26 o 
  -8   7   6     1993.95     2589.54    129.32 o 
  -7   7   6     5338.38     5531.43    192.12 o 
  -6   7   6      390.92      442.00     48.22 o 
  -5   7   6      849.68      861.97     28.39 o 
  -4   7   6     1860.98     1915.97     56.13 o 
  -3   7   6     6802.07     6876.21     75.08 o 
  -2   7   6     2715.55     2757.20     52.41 o 
  -1   7   6     1173.93     1201.44     43.24 o 
   0   7   6       16.53       19.76      3.92 o 
   1   7   6     1284.67     1307.83     26.78 o 
   2   7   6     2800.52     2812.59     69.18 o 
   3   7   6     6889.94     6836.94    155.13 o 
   4   7   6     1982.81     1994.53     48.58 o 
   5   7   6      799.16      705.19     60.15 o 
   6   7   6      355.57      390.06     47.35 o 
   7   7   6     5478.60     5911.71    208.18 o 
   8   7   6     1924.02     2056.42    119.68 o 
   9   7   6      282.87      289.55     46.63 o 
  -8   8   6     2491.78     2538.05    130.81 o 
  -7   8   6     2229.97     2529.34    127.26 o 
  -6   8   6      428.49      413.21     48.16 o 
  -5   8   6      377.26      460.17     49.18 o 
  -4   8   6     4491.80     4366.66    164.08 o 
  -3   8   6     5037.39     5062.39     61.14 o 
  -2   8   6      526.16      526.57     26.63 o 
  -1   8   6     1776.09     1767.44     84.35 o 
   0   8   6     2612.75     2751.70     53.84 o 
   1   8   6     1650.06     1675.92     29.02 o 
   2   8   6      480.23      757.53    188.20 o 
   3   8   6     5035.34     5146.50    110.37 o 
   4   8   6     4167.48     4186.77    155.90 o 
   5   8   6      440.95      476.13     21.00 o 
   6   8   6      390.23      511.55     56.02 o 
   7   8   6     2145.21     2324.64    126.88 o 
   8   8   6     2564.38     2641.71    140.58 o 
  -7   9   6     6647.62     6992.03    233.15 o 
  -6   9   6      550.32      611.04     60.70 o 
  -5   9   6     1018.88     1089.96     78.00 o 
  -4   9   6     1683.87     1510.28     88.45 o 
  -3   9   6    12934.49    12827.36    249.88 o 
  -2   9   6      323.02      408.51     28.08 o 
  -1   9   6     4112.03     4147.20     75.96 o 
   0   9   6     2326.16     2531.37     49.32 o 
   1   9   6     3996.53     4011.07     67.63 o 
   2   9   6      333.67      345.24     23.93 o 
   3   9   6    12846.29    12908.79    201.55 o 
   4   9   6     1725.23     1690.09     97.23 o 
   5   9   6      882.07      984.69     77.55 o 
   6   9   6      483.09      446.80     54.19 o 
   7   9   6     6604.67     6847.82    239.00 o 
  -6  10   6      830.14      690.40     66.94 o 
  -5  10   6     2069.73     2270.40    118.36 o 
  -4  10   6     2620.38     2669.70    125.61 o 
  -3  10   6     1484.83     1492.24     86.68 o 
  -2  10   6      302.19      300.83     21.52 o 
  -1  10   6      863.93      803.10     27.15 o 
   0  10   6     3397.75     3357.81     58.99 o 
   1  10   6      923.46      994.79     43.28 o 
   2  10   6      279.75      271.26     22.17 o 
   3  10   6     1567.76     1562.37     53.33 o 
   4  10   6     2725.77     3031.32    138.12 o 
   5  10   6     2120.90     2227.17    121.44 o 
   6  10   6      902.35      929.02     79.73 o 
  -5  11   6      455.71      531.58     59.86 o 
  -4  11   6      292.58      277.47     40.53 o 
  -3  11   6     1421.97     1577.67     93.21 o 
  -2  11   6      478.43      552.79     52.05 o 
  -1  11   6      778.10      815.93     39.42 o 
   0  11   6      521.14      491.97     30.92 o 
   1  11   6      773.35      756.25     38.91 o 
   2  11   6      483.64      458.66     29.74 o 
   3  11   6     1383.40     1468.82     92.13 o 
   4  11   6      326.46      324.87     45.50 o 
   5  11   6      388.53      338.39     47.82 o 
  -4  12   6     1605.94     1544.79     98.70 o 
  -3  12   6     1281.24     1177.42     81.99 o 
  -2  12   6     1101.27     1064.29     74.83 o 
  -1  12   6      682.35      600.72     52.89 o 
   0  12   6     2272.48     2202.51     70.58 o 
   1  12   6      682.58      700.00     38.38 o 
   2  12   6     1046.71     1026.96     74.61 o 
   3  12   6     1317.83     1179.22     84.33 o 
   4  12   6     1665.87     1576.25    102.84 o 
  -1  13   6     2159.38     1979.32    101.94 o 
   1   0   7    18339.25    17629.60    222.96 o 
   2   0   7    17985.42    17919.22    229.07 o 
   3   0   7    25652.22    26070.57    322.52 o 
   4   0   7      860.36      839.04     40.98 o 
   5   0   7     4809.61     4925.25     98.47 o 
   6   0   7     1307.90     1320.61     60.51 o 
   7   0   7       99.04       88.93     12.56 o 
   8   0   7     2442.00     2728.64    101.54 o 
   9   0   7     6107.30     6113.73    173.85 o 
  10   0   7     1247.40     1168.12     52.36 o 
  11   0   7      447.04      435.18     50.52 o 
 -11   1   7      362.52      285.23     37.33 o 
 -10   1   7     1851.39     1803.07     66.70 o 
  -9   1   7     1127.17     1066.09     66.42 o 
  -8   1   7     7102.02     7080.55    191.19 o 
  -7   1   7      327.11      310.42     32.39 o 
  -6   1   7     2435.71     2491.97     64.13 o 
  -5   1   7     2150.78     2342.57     57.94 o 
  -4   1   7      432.08      460.94     22.46 o 
  -3   1   7      914.61     1077.77     34.20 o 
  -2   1   7    33777.65    32687.79    421.30 o 
  -1   1   7     1491.63     1429.73     35.92 o 
   0   1   7     1612.64     1624.76     31.51 o 
   1   1   7     1571.90     1568.24     39.81 o 
   2   1   7    34138.09    33390.34    557.27 o 
   3   1   7     1039.86     1159.87     34.31 o 
   4   1   7      432.75      415.50     45.60 o 
   5   1   7     2383.58     2468.69     78.60 o 
   6   1   7     2632.24     2669.34     94.19 o 
   7   1   7      322.23      348.54     23.75 o 
   8   1   7     7186.45     7496.48    184.03 o 
   9   1   7     1167.75     1237.44     64.80 o 
  10   1   7     1833.10     1806.36     64.71 o 
  11   1   7      369.56      303.48     43.39 o 
 -10   2   7      414.15      400.17     33.88 o 
  -9   2   7     3517.31     3645.99    136.86 o 
  -8   2   7     1430.79     1391.44     77.30 o 
  -7   2   7       11.27        8.14      9.10 o 
  -6   2   7      419.32      403.97     23.82 o 
  -5   2   7       66.62       58.86      8.83 o 
  -4   2   7      268.97      283.72     17.24 o 
  -3   2   7    10081.51    10020.39    102.32 o 
  -2   2   7     4800.47     4756.74     57.31 o 
  -1   2   7     3028.09     2996.55     41.79 o 
   0   2   7      129.08      160.56      7.88 o 
   1   2   7     2798.48     2814.67     38.94 o 
   3   2   7    10179.85     8457.16   1892.21 o 
   4   2   7      247.24      265.53     19.83 o 
   5   2   7      183.91      201.24     15.09 o 
   6   2   7      335.18      357.94     21.49 o 
   7   2   7        7.74       21.05      7.98 o 
   8   2   7     1451.21     1553.07     65.21 o 
   9   2   7     3558.15     3626.71    125.94 o 
  10   2   7      371.62      330.72     45.15 o 
 -10   3   7     1097.52     1014.49     74.19 o 
  -9   3   7      803.58      796.45     62.79 o 
  -8   3   7     4766.04     4931.73    162.99 o 
  -7   3   7     1456.47     1440.39     78.44 o 
  -6   3   7     2716.41     2745.54     64.42 o 
  -5   3   7       63.97       78.56      9.47 o 
  -4   3   7      656.17      716.95     19.56 o 
  -3   3   7     1374.97     1344.84     26.65 o 
  -2   3   7    47345.10    47100.61    649.99 o 
  -1   3   7     1467.30     1517.52     41.56 o 
   0   3   7       88.49      105.74      6.00 o 
   1   3   7     1588.52     1654.57     28.03 o 
   5   3   7       35.83       50.09      7.59 o 
   6   3   7     2455.78     2580.85     72.92 o 
   7   3   7     1458.06     1610.22     57.36 o 
   8   3   7     4622.79     4757.63    120.03 o 
   9   3   7      820.29      831.14     69.99 o 
  10   3   7     1164.86     1135.03     86.13 o 
 -10   4   7      415.45      457.65     51.63 o 
  -9   4   7     5231.96     5364.18    183.79 o 
  -8   4   7     2454.68     2534.59    115.12 o 
  -7   4   7      584.54      558.78     31.22 o 
  -6   4   7     1220.29     1231.40     44.56 o 
  -5   4   7     4788.18     4745.43     74.60 o 
  -4   4   7     1236.33     1265.82     40.26 o 
  -3   4   7     7449.90     7568.65    132.14 o 
  -2   4   7     8245.39     8222.68     87.48 o 
  -1   4   7     6949.33     6561.87    109.65 o 
   0   4   7     1225.95     1263.13     25.46 o 
   1   4   7     6849.99     6547.62     65.14 o 
   2   4   7     8228.18     8056.39    182.13 o 
   4   4   7     1241.50     1312.46     72.39 o 
   8   4   7     2367.89     2409.32    120.41 o 
   9   4   7     5279.48     5277.00    195.16 o 
  10   4   7      403.77      360.94     50.63 o 
 -10   5   7     1125.63     1057.55     80.96 o 
  -9   5   7      730.33      664.67     61.52 o 
  -8   5   7     4829.66     5020.07    177.11 o 
  -7   5   7       64.55       55.76     10.11 o 
  -6   5   7     2933.83     2798.51     57.74 o 
  -5   5   7      396.40      401.36     19.01 o 
  -4   5   7      516.15      534.83     15.47 o 
  -3   5   7      827.66      864.19     26.20 o 
  -2   5   7    34021.53    33916.54    681.40 o 
  -1   5   7     1003.91     1000.59     36.26 o 
   0   5   7     4461.70     4697.53     69.77 o 
   1   5   7      990.82     1001.74     23.16 o 
   2   5   7    34440.12    34397.12    343.09 o 
   3   5   7      914.31     1038.87     35.16 o 
   8   5   7     4865.74     4929.87    185.28 o 
   9   5   7      672.76      717.75     69.59 o 
  10   5   7     1186.20     1023.45     85.75 o 
  -9   6   7     2767.62     2743.79    133.86 o 
  -8   6   7      617.49      670.26     62.30 o 
  -7   6   7      227.43      251.89     37.27 o 
  -6   6   7     1319.21     1281.41     36.56 o 
  -5   6   7      498.66      482.63     20.82 o 
  -4   6   7      846.83      810.98     24.60 o 
  -3   6   7     5061.28     5219.29     74.43 o 
  -2   6   7     2587.41     2663.08     66.14 o 
  -1   6   7     4087.56     4086.19     86.28 o 
   0   6   7     7539.20     7712.95     85.93 o 
   1   6   7     3779.35     3883.16     53.35 o 
   2   6   7     2642.84     2667.27     48.00 o 
   3   6   7     5009.82     5190.37    114.65 o 
   7   6   7      229.18      231.24     39.51 o 
   8   6   7      607.78      620.10     63.73 o 
   9   6   7     2751.25     2636.64    139.15 o 
  -9   7   7      263.56      283.55     43.46 o 
  -8   7   7     2174.56     2412.73    123.92 o 
  -7   7   7     1086.92     1075.35     78.71 o 
  -6   7   7     1297.69     1327.67     84.04 o 
  -5   7   7      460.35      441.22     19.83 o 
  -4   7   7      503.82      509.38     27.85 o 
  -3   7   7     1943.21     1910.03     32.56 o 
  -2   7   7    10935.52    11078.06    178.99 o 
  -1   7   7       17.89       15.59      6.83 o 
   0   7   7      636.13      618.14     21.46 o 
   1   7   7        4.72        2.52      2.66 o 
   2   7   7    10753.12    10888.93    161.07 o 
   3   7   7     2026.24     2054.56     56.79 o 
   4   7   7      527.08      583.02     29.05 o 
   5   7   7      421.85      433.09     23.88 o 
   6   7   7     1333.89     1527.04     95.16 o 
   7   7   7     1103.29     1175.08     86.78 o 
   8   7   7     2229.39     2427.62    131.96 o 
  -8   8   7      394.03      454.53     56.30 o 
  -7   8   7      642.21      718.99     67.63 o 
  -6   8   7      732.25      737.44     63.92 o 
  -5   8   7     2461.95     2584.16    120.30 o 
  -4   8   7     1262.87     1224.77     46.64 o 
  -3   8   7     6506.33     6403.05    106.53 o 
  -2   8   7     2324.24     2417.79     51.80 o 
  -1   8   7     2703.71     2719.75     57.78 o 
   0   8   7       10.18       13.50      5.11 o 
   1   8   7     2786.77     2902.52     54.54 o 
   2   8   7     2468.92     2666.24    225.69 o 
   3   8   7     6361.08     6350.18    226.96 o 
   4   8   7     1246.14     1237.99     81.09 o 
   5   8   7     2641.23     2659.69     61.32 o 
   6   8   7      758.40      904.61     76.14 o 
   7   8   7      617.67      622.23     64.32 o 
   8   8   7      366.32      410.67     54.98 o 
  -7   9   7       26.57       83.57     27.64 o 
  -6   9   7     2066.11     2220.53    118.89 o 
  -5   9   7     1913.45     2061.18    110.00 o 
  -4   9   7     1603.16     1626.33     93.10 o 
  -3   9   7      363.73      405.77     27.11 o 
  -2   9   7    14633.14    14820.18    216.57 o 
  -1   9   7     1253.92     1233.24     38.85 o 
   0   9   7     1320.42     1367.14     35.59 o 
   1   9   7     1343.71     1378.17     48.36 o 
   2   9   7    14612.01    14890.51    227.39 o 
   3   9   7      358.32      368.98     26.00 o 
   4   9   7     1590.62     1576.80     95.95 o 
   5   9   7     1920.86     2141.89    116.44 o 
   6   9   7     2117.86     2383.99    128.42 o 
   7   9   7       26.96       50.94     22.06 o 
  -6  10   7     1986.74     1925.67    113.35 o 
  -5  10   7     1574.05     1606.01     98.89 o 
  -4  10   7      143.72      146.04     30.27 o 
  -3  10   7     1785.45     1853.22     98.66 o 
  -2  10   7      325.19      353.75     23.88 o 
  -1  10   7     3722.18     3659.44     66.78 o 
   0  10   7     2100.49     2122.82     46.09 o 
   1  10   7     3653.86     3671.06     91.01 o 
   2  10   7      333.12      357.96     25.84 o 
   3  10   7     1694.79     1759.38    103.12 o 
   4  10   7      164.92      190.41     34.84 o 
   5  10   7     1520.93     1509.42     99.65 o 
   6  10   7     1990.00     1996.02    120.21 o 
  -5  11   7      560.25      629.34     63.66 o 
  -4  11   7      180.34      187.70     33.69 o 
  -3  11   7      539.24      469.59     50.73 o 
  -2  11   7     3662.22     3782.11    146.07 o 
  -1  11   7       92.41       75.24     21.24 o 
   0  11   7      351.88      348.20     26.38 o 
   1  11   7      114.60      144.66     17.54 o 
   2  11   7     3718.78     3836.31    273.75 o 
   3  11   7      591.86      568.86     56.74 o 
   4  11   7      178.35      192.63     36.70 o 
   5  11   7      573.77      535.73     60.99 o 
  -4  12   7      544.93      482.48     54.41 o 
  -3  12   7     1434.04     1331.71     88.07 o 
  -2  12   7      667.75      695.09     60.89 o 
  -1  12   7     1079.17     1024.83     70.59 o 
   0  12   7        0.04       11.35     12.42 o 
   1  12   7     1125.95     1084.86     48.91 o 
   2  12   7      711.44      636.81     59.73 o 
   3  12   7     1389.20     1426.15     94.30 o 
   4  12   7      546.38      542.00     59.91 o 
   0   0   8       34.67       45.37      9.88 o 
   1   0   8    10114.39     9756.75    139.14 o 
   2   0   8      693.09      741.26     47.52 o 
   3   0   8    47393.10    48036.58   1489.35 o 
   4   0   8      799.31      304.05    406.27 o 
   5   0   8      393.17      357.02     29.08 o 
   6   0   8      293.63      268.53     26.95 o 
   7   0   8    15027.74    14772.55    757.56 o 
   8   0   8      579.46      594.93     45.04 o 
   9   0   8        0.14        6.86      8.01 o 
  10   0   8      182.56      195.12     21.71 o 
 -10   1   8      947.61      892.25     46.68 o 
  -9   1   8      929.54      954.38     63.32 o 
  -8   1   8     5492.98     5463.91    163.05 o 
  -7   1   8      974.47      999.26     58.44 o 
  -6   1   8     1042.89     1068.81     40.69 o 
  -5   1   8      200.92       55.87     90.96 o 
  -4   1   8    10820.75    10956.45    283.47 o 
  -3   1   8      958.15     1113.80     44.90 o 
  -2   1   8     1515.31     1521.92     39.40 o 
  -1   1   8       59.75       62.36      7.67 o 
   0   1   8     6156.78     5894.46     77.31 o 
   1   1   8       42.98       59.81      7.67 o 
   2   1   8     1508.23     1527.57     40.83 o 
   3   1   8      986.66      500.28    529.27 o 
   4   1   8    11315.63    11074.84    220.84 o 
   5   1   8      238.06      182.77     19.71 o 
   6   1   8     1059.73     1102.18     41.35 o 
   7   1   8      905.48      883.40     49.62 o 
   8   1   8     5465.38     5572.77    151.98 o 
   9   1   8      941.46     1147.64     63.73 o 
  10   1   8      914.81      840.99     71.16 o 
 -10   2   8      211.80      223.08     26.50 o 
  -9   2   8      225.34      222.82     32.82 o 
  -8   2   8     1464.56     1603.38     83.48 o 
  -7   2   8     7753.85     7653.40    343.26 o 
  -6   2   8     1214.53      258.29    548.53 o 
  -5   2   8      703.35      711.21     30.39 o 
  -4   2   8     1404.57     1446.56     35.18 o 
  -3   2   8    18265.80    18417.16    195.47 o 
  -2   2   8     1310.93     1385.72     27.46 o 
  -1   2   8     4073.87     4156.07     53.73 o 
   0   2   8     2263.42     2242.39     35.17 o 
   1   2   8     4106.10     4082.86     52.10 o 
   3   2   8    18071.90    17839.22    321.09 o 
   4   2   8     1480.27     1478.85     53.83 o 
   5   2   8      717.64      730.36     30.26 o 
   6   2   8     1159.25     1126.42     40.70 o 
   7   2   8     7821.57     8402.82    187.54 o 
   8   2   8     1496.18     1594.09     67.48 o 
   9   2   8      223.58      217.15     24.79 o 
  10   2   8      216.24      200.99     36.59 o 
 -10   3   8      505.24      411.95     46.92 o 
  -9   3   8      934.41      874.37     65.50 o 
  -8   3   8     4257.04     4351.62    153.08 o 
  -7   3   8      173.33      338.34     41.34 o 
  -6   3   8      645.76      639.89     29.65 o 
  -5   3   8      113.50      112.67     18.19 o 
  -4   3   8     6882.32     6946.40     81.93 o 
  -3   3   8      750.22      778.34     20.69 o 
  -2   3   8     1486.41     1539.68     29.51 o 
  -1   3   8      575.61      571.16     28.66 o 
   0   3   8     3423.47     3344.19     41.60 o 
   1   3   8      527.17      523.98     15.64 o 
   2   3   8     1439.34      949.26    708.78 o 
   4   3   8     7221.42     7474.50    197.43 o 
   5   3   8      100.82       85.03     10.88 o 
   6   3   8      562.12      574.50     31.87 o 
   7   3   8      151.36      153.98     17.24 o 
   8   3   8     4340.27     4362.44    115.25 o 
   9   3   8      913.40      896.03     73.70 o 
  10   3   8      584.41      570.20     61.60 o 
 -10   4   8      276.05      248.42     38.47 o 
  -9   4   8       51.20       55.35     18.73 o 
  -8   4   8     1522.16     1838.52     98.08 o 
  -7   4   8    14284.11    13579.17   1074.90 o 
  -6   4   8     2273.56     2353.87     65.15 o 
  -5   4   8      606.07      622.58     19.37 o 
  -4   4   8     2199.58     2286.05     51.99 o 
  -3   4   8    32795.60    33197.71    287.67 o 
  -2   4   8     1385.91     1403.85     28.46 o 
  -1   4   8    12512.49    12843.69    185.44 o 
   0   4   8      452.36      439.14     16.94 o 
   1   4   8    12242.78    12074.72    107.43 o 
   2   4   8     1406.06     1441.67     60.60 o 
   4   4   8     2262.92     2273.40     98.94 o 
   9   4   8       52.18       53.30     17.94 o 
  10   4   8      284.41      309.29     46.89 o 
 -10   5   8     1202.19     1118.56     83.60 o 
  -9   5   8     1053.93     1101.20     80.39 o 
  -8   5   8     3926.77     4262.04    161.76 o 
  -7   5   8      392.70      317.74     39.93 o 
  -6   5   8     1438.16     1458.41     41.01 o 
  -5   5   8     1587.54     1532.24     30.09 o 
  -4   5   8     8721.83     8780.76     95.95 o 
  -3   5   8     1652.64     1725.75     32.59 o 
  -2   5   8     1029.72     1069.18     29.36 o 
  -1   5   8     1110.19     1157.01     40.62 o 
   0   5   8     4346.02     4134.14     56.04 o 
   1   5   8     1130.62     1107.84     28.60 o 
   2   5   8     1149.13     1190.51     26.99 o 
   3   5   8     1639.26     1675.71     47.90 o 
   8   5   8     3784.07     3679.53    159.05 o 
   9   5   8     1071.17      969.87     81.85 o 
  -9   6   8       25.90       19.56     14.54 o 
  -8   6   8     1297.58     1281.54     86.76 o 
  -7   6   8     6012.22     6335.11    203.92 o 
  -6   6   8     1144.57     1097.20     35.17 o 
  -5   6   8     1974.67     1920.30     46.13 o 
  -4   6   8     1040.29     1002.59     23.03 o 
  -3   6   8     9721.36     9787.24    174.72 o 
  -2   6   8      477.49      464.08     26.63 o 
  -1   6   8     3874.11     3752.05     83.28 o 
   0   6   8       39.28       61.81      6.52 o 
   1   6   8     4060.22     4128.32     56.36 o 
   2   6   8      486.52      496.93     19.76 o 
   3   6   8     9723.95     9784.91    194.45 o 
   4   6   8     1073.64     1132.57     48.17 o 
   7   6   8     6160.33     6270.97    213.36 o 
   8   6   8     1263.63     1335.30     94.50 o 
   9   6   8       27.88       37.59     28.70 o 
  -8   7   8     2404.68     2405.95    125.06 o 
  -7   7   8      609.76      728.16     65.90 o 
  -6   7   8      831.10      817.88     66.32 o 
  -5   7   8      469.66      432.36     20.74 o 
  -4   7   8     4157.26     3904.51     48.34 o 
  -3   7   8      331.16      327.73     15.92 o 
  -2   7   8      410.49      783.85    375.45 o 
  -1   7   8      426.96      402.65     25.97 o 
   0   7   8     5701.52     5896.35    138.79 o 
   1   7   8      425.02      408.88     18.21 o 
   3   7   8      398.90      424.75     25.55 o 
   4   7   8     4051.84     4275.16    103.78 o 
   5   7   8      464.68      482.47     30.60 o 
   6   7   8      868.66      769.30     67.82 o 
   7   7   8      600.33      536.24     59.55 o 
   8   7   8     2199.75     2275.19    129.63 o 
  -8   8   8     1804.86     1775.01    109.53 o 
  -7   8   8     5555.50     6022.58    209.25 o 
  -6   8   8       87.10      106.88     25.99 o 
  -5   8   8      962.50      985.62     72.36 o 
  -4   8   8     1115.25     1116.75     46.16 o 
  -3   8   8     6223.72     6196.46     96.94 o 
  -2   8   8     2187.16     2250.95    105.49 o 
  -1   8   8     3592.74     3548.85    137.98 o 
   0   8   8        7.31       21.25      5.66 o 
   1   8   8     3550.25     3590.45     68.14 o 
   2   8   8     2251.73     2428.20     89.05 o 
   3   8   8     6340.75     6652.98    163.87 o 
   4   8   8     1085.15     1125.19     35.82 o 
   5   8   8     1025.10     1027.48     36.79 o 
   6   8   8      107.23      108.15     27.76 o 
   7   8   8     5492.41     5650.25    212.43 o 
   8   8   8     1732.31     1793.09    116.66 o 
  -7   9   8      610.86      704.26     68.07 o 
  -6   9   8     2555.33     2639.65    130.51 o 
  -5   9   8     1424.88     1488.74     92.28 o 
  -4   9   8     7718.26     8129.99    235.26 o 
  -3   9   8     2314.08     2304.27     63.98 o 
  -2   9   8      125.16      120.96     12.00 o 
  -1   9   8      968.39      945.73     30.93 o 
   0   9   8     8167.63     8367.67    114.95 o 
   1   9   8     1002.20      975.78     42.32 o 
   2   9   8      143.88      143.65     19.20 o 
   3   9   8     2319.80     2258.17     75.64 o 
   4   9   8     7737.17     8792.14    258.06 o 
   5   9   8     1515.50     1513.29     98.60 o 
   6   9   8     2519.05     2664.26    138.12 o 
   7   9   8      619.34      665.02     70.05 o 
  -6  10   8      421.32      489.25     56.70 o 
  -5  10   8      281.66      303.20     43.15 o 
  -4  10   8     1071.20     1029.69     75.89 o 
  -3  10   8     4735.99     4830.27    170.27 o 
  -2  10   8      159.27      163.80     16.95 o 
  -1  10   8     3088.64     3000.07     60.49 o 
   0  10   8      206.54      222.00     14.45 o 
   1  10   8     3185.06     3305.68     86.85 o 
   2  10   8      159.59      182.02     19.51 o 
   3  10   8     4605.92     4564.06    104.94 o 
   4  10   8     1091.37     1085.65     81.98 o 
   5  10   8      288.52      334.55     48.25 o 
   6  10   8      411.18      423.51     55.20 o 
  -5  11   8      141.63      157.09     32.30 o 
  -4  11   8     1427.64     1464.43     94.09 o 
  -3  11   8      827.47      814.12     66.78 o 
  -2  11   8      100.18      102.50     24.09 o 
  -1  11   8       36.70       31.20      9.05 o 
   0  11   8     1344.18     1384.71     56.60 o 
   1  11   8       42.14       38.11     10.06 o 
   2  11   8      120.31      127.75     16.78 o 
   3  11   8      836.69      813.15     69.94 o 
   4  11   8     1431.42     1312.44     93.27 o 
   5  11   8      148.83      137.01     31.84 o 
  -3  12   8     2435.72     2389.99    120.87 o 
  -2  12   8     1329.64     1175.14     80.10 o 
  -1  12   8     1956.08     1815.49     96.56 o 
   0  12   8      123.02      114.60     23.21 o 
   1  12   8     1980.12     1885.19     66.46 o 
   2  12   8     1337.03     1281.09     86.82 o 
   3  12   8     2419.98     2449.21    127.86 o 
   1   0   9     2680.75     2719.02     51.06 o 
   2   0   9    23587.05    23691.11    828.72 o 
   3   0   9      829.93      335.90    392.43 o 
   4   0   9     4745.47     4982.64    165.09 o 
   5   0   9     7927.03     7882.50    183.61 o 
   6   0   9     2994.97     2890.90     73.29 o 
   7   0   9        0.22        3.65      9.53 o 
   8   0   9      466.75      513.91     42.27 o 
   9   0   9     3206.88     3110.92    116.40 o 
  10   0   9      537.30      550.22     47.99 o 
 -10   1   9      628.18      615.14     53.06 o 
  -9   1   9     2750.94     2725.96    112.48 o 
  -8   1   9     2964.29     2971.55    113.98 o 
  -7   1   9      646.98      559.69     65.45 o 
  -6   1   9     5835.45     5876.26    159.66 o 
  -5   1   9     8242.17     8528.54    145.51 o 
  -4   1   9      997.99      893.98     33.30 o 
  -3   1   9     3586.05     3637.79     67.11 o 
  -2   1   9    14253.97    14627.68    141.95 o 
  -1   1   9     8276.40     8284.02    103.14 o 
   0   1   9     5010.88     5179.94     72.90 o 
   1   1   9     8214.53     8244.69    168.27 o 
   2   1   9    13846.30     5931.15   6683.45 o 
   3   1   9     3762.20     3784.65    181.66 o 
   4   1   9     1054.55      974.46     46.28 o 
   5   1   9     8492.54     8634.28    142.64 o 
   6   1   9     5785.85     5754.96    237.93 o 
   7   1   9      686.95      669.46     43.51 o 
   8   1   9     2941.02     3074.23    106.23 o 
   9   1   9     2983.92     3046.40    109.81 o 
  10   1   9      642.95      609.41     60.85 o 
 -10   2   9      467.00      412.93     45.82 o 
  -9   2   9      435.25      394.76     42.39 o 
  -8   2   9      185.59      111.43     22.01 o 
  -7   2   9       32.75      103.27     22.38 o 
  -6   2   9     2792.21     2720.01     69.81 o 
  -5   2   9     1480.80      539.02    749.01 o 
  -4   2   9      672.65      716.91     24.95 o 
  -3   2   9       43.36       60.40      6.52 o 
  -2   2   9     4230.54     4241.54     56.99 o 
  -1   2   9     2425.12     2480.15     40.21 o 
   0   2   9     3933.66     4104.10     54.29 o 
   1   2   9     2265.25     2314.19     45.91 o 
   2   2   9     4117.87     3959.64    109.52 o 
   3   2   9       31.70       39.16      9.27 o 
   4   2   9      602.43      641.63     48.63 o 
   5   2   9     1470.87     1512.07     47.01 o 
   6   2   9     2747.20     2831.03     88.83 o 
   7   2   9       28.32       20.12      7.81 o 
   8   2   9      197.45      221.09     24.83 o 
   9   2   9      395.13      398.90     34.39 o 
  10   2   9      464.32      440.97     54.36 o 
 -10   3   9     1005.28      886.57     69.23 o 
  -9   3   9     3341.75     3358.86    136.22 o 
  -8   3   9     3576.10     3671.52    138.17 o 
  -7   3   9     1057.12      416.17   1069.38 o 
  -6   3   9     6166.05     6073.52     93.37 o 
  -5   3   9     4626.57     4834.20     79.30 o 
  -4   3   9     2180.04     2264.38     40.82 o 
  -3   3   9     6148.51     6264.03     77.30 o 
  -2   3   9     6257.89     6284.87     78.06 o 
  -1   3   9     4317.28     4235.73     66.56 o 
   0   3   9     3757.06     3810.65     47.04 o 
   1   3   9     4646.34     4503.78     53.53 o 
   2   3   9     6403.39     6282.29    104.86 o 
   4   3   9     2204.97     2388.27     99.62 o 
   5   3   9     4661.07     4948.74    119.62 o 
   6   3   9     6255.02     6839.45    153.63 o 
   7   3   9     1076.76     1142.18     51.37 o 
   8   3   9     3672.46     3738.55    107.07 o 
  10   3   9     1019.51      985.97     82.63 o 
 -10   4   9      655.75      607.51     59.55 o 
  -9   4   9     1483.20     1419.15     88.14 o 
  -8   4   9      511.84      504.01     50.23 o 
  -7   4   9      927.55      792.49    105.54 o 
  -6   4   9     1612.39     1621.35     65.04 o 
  -5   4   9     2615.78     2614.91     45.27 o 
  -4   4   9     1254.36     1338.04     31.45 o 
  -3   4   9     3185.24     3228.92     49.36 o 
  -2   4   9    11548.49    11691.93    197.63 o 
  -1   4   9     1531.09     1473.26     46.01 o 
   0   4   9        7.49       11.62      4.03 o 
   1   4   9     1578.60     1467.35     31.23 o 
   2   4   9    11342.33    11105.92    222.09 o 
   9   4   9     1501.74     1419.55     97.47 o 
  10   4   9      674.03      582.64     65.75 o 
  -9   5   9     2829.68     2808.01    131.44 o 
  -8   5   9     3024.34     3296.54    139.24 o 
  -7   5   9       50.40       61.68     20.01 o 
  -6   5   9     5014.99     4893.94     73.97 o 
  -5   5   9     9102.47     8863.42    175.39 o 
  -4   5   9     4634.12     4680.32     63.51 o 
  -3   5   9     3623.35     3510.72     52.47 o 
  -2   5   9     9244.27     9201.93    118.75 o 
  -1   5   9    10438.45    10333.42    163.95 o 
   0   5   9       38.50       14.57      7.75 o 
   1   5   9    10197.44    10116.83    134.73 o 
   2   5   9     8982.52     8961.07    116.71 o 
   3   5   9     3579.42     3576.25     97.69 o 
   9   5   9     2803.33     2830.65    145.09 o 
  -9   6   9      740.25      734.19     67.84 o 
  -8   6   9      909.90      869.20     71.04 o 
  -7   6   9      874.51      879.37     68.72 o 
  -6   6   9     2180.83     2036.39     53.77 o 
  -5   6   9     2070.14     1955.95     48.37 o 
  -4   6   9      570.00      563.02     18.17 o 
  -3   6   9      493.59      540.92     38.00 o 
  -2   6   9     4539.41     4628.80     98.42 o 
  -1   6   9      831.82      862.02     37.49 o 
   0   6   9      811.92      790.15     26.18 o 
   1   6   9      774.90      791.10     22.67 o 
   2   6   9     4523.70     4460.65     82.97 o 
   3   6   9      408.28      393.77     27.30 o 
   4   6   9      500.50      525.98     33.11 o 
   8   6   9      823.70      899.49     78.96 o 
   9   6   9      755.62     1119.98     95.23 o 
  -8   7   9      933.31      942.01     76.54 o 
  -7   7   9      475.34      502.19     53.95 o 
  -6   7   9     4078.86     4144.03    158.38 o 
  -5   7   9     1009.82      964.87     32.78 o 
  -4   7   9     1171.57     1156.68     54.35 o 
  -3   7   9     4253.11     4145.14     86.48 o 
  -2   7   9     3829.77     3848.34     90.67 o 
  -1   7   9     2010.59     2007.21     62.04 o 
   0   7   9     1559.30     1488.10     39.48 o 
   1   7   9     2138.94     2176.22     44.44 o 
   2   7   9     3858.16     3982.93    119.84 o 
   3   7   9     4011.29     3910.82    210.89 o 
   4   7   9     1165.13     1288.83     51.31 o 
   5   7   9      983.62     1044.53     48.53 o 
   7   7   9      456.51      465.07     56.35 o 
   8   7   9      944.03      855.68     78.84 o 
  -7   8   9      308.40      298.93     44.30 o 
  -6   8   9     1192.30     1217.05     83.83 o 
  -5   8   9     2889.93     3066.27    133.22 o 
  -4   8   9      126.18      127.55      9.19 o 
  -3   8   9      342.08      312.07     16.79 o 
  -2   8   9     6610.82     6420.89    175.18 o 
  -1   8   9     2339.52     2265.52     69.49 o 
   0   8   9      350.56      333.09     20.94 o 
   1   8   9     2327.80     2422.75     62.94 o 
   2   8   9     6632.81     6597.18    171.00 o 
   3   8   9      268.67      268.27     28.84 o 
   4   8   9      122.49      124.03     13.97 o 
   5   8   9     2793.93     2964.82     71.63 o 
   6   8   9     1319.62     1515.67    100.62 o 
   7   8   9      335.94      275.04     45.24 o 
  -6   9   9     4143.29     4206.26    169.59 o 
  -5   9   9     3635.25     3772.46    153.90 o 
  -4   9   9     2104.74     2118.80    108.25 o 
  -3   9   9     2967.46     3028.00     72.23 o 
  -2   9   9     4427.24     4546.16    115.71 o 
  -1   9   9     3449.04     3553.55     67.40 o 
   0   9   9        6.42        9.32      5.38 o 
   1   9   9     3396.65     3376.89    126.65 o 
   2   9   9     4261.28     4349.25    256.54 o 
   3   9   9     2978.27     3211.78     85.32 o 
   4   9   9     2116.40     2622.16    128.52 o 
   5   9   9     3629.12     3460.25    155.31 o 
   6   9   9     4119.88     4314.41    182.01 o 
   7   9   9      171.34      204.71     40.72 o 
  -6  10   9      720.55      650.33     64.69 o 
  -5  10   9     2561.98     2428.49    124.67 o 
  -4  10   9      372.82      387.60     46.22 o 
  -3  10   9      175.24      167.47     31.06 o 
  -2  10   9     3613.18     3636.26     88.22 o 
  -1  10   9      291.28      260.76     16.68 o 
   0  10   9      487.02      528.48     25.05 o 
   1  10   9      258.64      266.24     23.66 o 
   2  10   9     3605.54     3621.10    164.94 o 
   3  10   9      161.40      169.20     18.77 o 
   4  10   9      324.96      384.37     50.09 o 
   5  10   9     2650.31     2664.24    138.84 o 
   6  10   9      829.84      787.74     75.91 o 
  -4  11   9      579.12      599.30     60.28 o 
  -3  11   9     1465.88     1448.45     90.16 o 
  -2  11   9      483.94      496.51     50.23 o 
  -1  11   9     1483.61     1522.27     86.47 o 
   0  11   9       88.73       83.73     18.22 o 
   1  11   9     1564.73     1541.16    133.40 o 
   2  11   9      513.79      458.00     31.63 o 
   3  11   9     1428.08     1399.53     93.58 o 
   4  11   9      596.00      592.95     63.16 o 
   5  11   9      416.02      404.54     54.32 o 
  -3  12   9       35.79       31.57     16.47 o 
  -2  12   9     2223.97     2133.63    110.72 o 
  -1  12   9     1446.66     1351.54     83.10 o 
   0  12   9        5.26       -2.00     11.64 o 
   1  12   9     1453.00     1381.12     57.52 o 
   2  12   9     2167.05     2171.55    115.92 o 
   3  12   9       36.30       51.91     21.82 o 
   0   0  10    75817.61    75594.03   1229.86 o 
   1   0  10     1828.91     1747.39     34.72 o 
   2   0  10      653.30      560.91    172.07 o 
   3   0  10      677.39      640.87     29.85 o 
   4   0  10    19021.31    19177.54    595.06 o 
   5   0  10     2477.82     2638.66     91.79 o 
   6   0  10    10999.69    10938.02    194.45 o 
   7   0  10     1849.39     1856.22    101.35 o 
   8   0  10     1499.89     1542.30     76.42 o 
   9   0  10      361.64      347.59     36.94 o 
  10   0  10     5872.74     5870.15    179.32 o 
 -10   1  10      139.11      106.11     23.48 o 
  -9   1  10      244.29      209.72     30.02 o 
  -8   1  10      447.31      527.24     45.15 o 
  -7   1  10     5094.25     4851.66    106.06 o 
  -6   1  10      909.07      948.67     56.74 o 
  -5   1  10     2260.62     2277.25     87.93 o 
  -4   1  10      713.79      733.82     26.28 o 
  -3   1  10     4071.11     4161.81     72.55 o 
  -2   1  10      467.68      468.86     38.64 o 
  -1   1  10    17952.34    17498.86    244.95 o 
   0   1  10      346.84      362.56     15.94 o 
   1   1  10    18604.56    18415.89    242.72 o 
   2   1  10      459.72      395.63     21.80 o 
   3   1  10     4006.46     4221.92    112.90 o 
   4   1  10      687.72      711.87     40.42 o 
   5   1  10     2362.78     2316.45     62.64 o 
   6   1  10      925.35      950.53     40.09 o 
   7   1  10     5349.96     5682.27    153.49 o 
   8   1  10      428.49      447.02     38.17 o 
   9   1  10      257.49      278.54     31.65 o 
 -10   2  10     3265.93     2925.35    127.35 o 
  -9   2  10      834.99      839.45     62.88 o 
  -8   2  10     1885.79     1890.55     92.30 o 
  -7   2  10      627.10      777.22     55.85 o 
  -6   2  10     1415.43     1369.25     71.71 o 
  -5   2  10        2.36        7.93      4.27 o 
  -4   2  10     5447.88     5627.34     72.26 o 
  -3   2  10     2508.18     2579.13     46.81 o 
  -2   2  10     1647.97     1709.92     38.87 o 
  -1   2  10     1142.37     1092.78     39.82 o 
   0   2  10    12697.08    11824.10    138.85 o 
   1   2  10     1115.54     1121.93     29.67 o 
   2   2  10     1698.77     1806.61     67.69 o 
   4   2  10     5320.86     5360.18    171.84 o 
   5   2  10        1.46        6.33      5.48 o 
   6   2  10     1352.56     1409.81     60.75 o 
   7   2  10      611.13      572.84     38.77 o 
   8   2  10     1809.43     1859.72     76.80 o 
   9   2  10      820.61      837.25     51.35 o 
 -10   3  10       56.79       46.55     16.84 o 
  -9   3  10       82.79       39.61     15.26 o 
  -8   3  10      223.98      235.33     33.99 o 
  -7   3  10     4749.34     4695.67    376.33 o 
  -6   3  10      577.30      593.14     32.52 o 
  -5   3  10     1190.22     1143.75     44.79 o 
  -4   3  10      105.02      107.02      8.75 o 
  -3   3  10     2785.79     2822.33     56.85 o 
  -2   3  10      358.50      336.79     14.37 o 
  -1   3  10     9895.83     9944.17    128.46 o 
   0   3  10      471.98      527.89     21.95 o 
   1   3  10     9695.21     9653.55    103.23 o 
   2   3  10      367.69      333.59     26.88 o 
   3   3  10     2810.55     2928.43     98.56 o 
   4   3  10      113.69      124.32     23.23 o 
   6   3  10      568.03      610.57     36.97 o 
   7   3  10     4417.79     4615.89    123.65 o 
   8   3  10      227.44      252.46     24.96 o 
  10   3  10       61.25       49.58     21.78 o 
 -10   4  10     4349.43     3871.82    159.84 o 
  -9   4  10      474.62      483.32     51.21 o 
  -8   4  10     2445.16     2493.93    116.39 o 
  -7   4  10      265.75      290.66     24.51 o 
  -6   4  10     3064.76     3017.55     79.82 o 
  -5   4  10     1437.11     1415.75     33.12 o 
  -4   4  10    13457.10    13530.71    140.63 o 
  -3   4  10      574.69      638.71     24.11 o 
  -2   4  10      366.91      357.12     33.76 o 
  -1   4  10     1178.89     1193.81     42.37 o 
   0   4  10    38358.68    37156.82    363.03 o 
   1   4  10     1213.21     1213.22     28.40 o 
   2   4  10      418.83      444.40     30.67 o 
   3   4  10      629.98      682.62     25.92 o 
  10   4  10     4460.11     4349.63    189.36 o 
  -9   5  10      596.77      567.88     57.91 o 
  -8   5  10      682.30      669.13     60.07 o 
  -7   5  10     7780.73     8259.53    236.07 o 
  -6   5  10      158.11      159.42     13.16 o 
  -5   5  10     1202.58     1196.65     29.50 o 
  -4   5  10      484.03      503.25     18.36 o 
  -3   5  10     8818.42     9301.01    297.22 o 
  -2   5  10      585.38      604.15     30.27 o 
  -1   5  10     8854.63     8826.66    216.50 o 
   0   5  10      383.94      398.66     16.22 o 
   1   5  10     9078.30     8988.61    101.49 o 
   2   5  10      575.67      604.58     25.46 o 
   3   5  10     8837.46     8571.79    197.43 o 
   9   5  10      609.01      642.57     69.20 o 
  -9   6  10      618.84      522.17     57.14 o 
  -8   6  10     1423.97     1336.42     89.05 o 
  -7   6  10     1221.60     1148.45     79.00 o 
  -6   6  10      661.77      736.29     61.14 o 
  -5   6  10      356.52      335.77     14.38 o 
  -4   6  10     4277.02     4210.57     61.38 o 
  -3   6  10      176.21      176.76     14.07 o 
  -2   6  10        0.54        7.89      3.90 o 
  -1   6  10      955.44      983.74     41.35 o 
   0   6  10    13637.06    13381.87    170.64 o 
   1   6  10      943.37     1002.52     31.67 o 
   2   6  10        2.25       29.28      7.94 o 
   3   6  10      193.76      194.12     15.57 o 
   4   6  10     4455.47     4571.05    120.92 o 
   8   6  10     1352.28     1376.36     98.50 o 
  -8   7  10      472.45      454.95     53.38 o 
  -7   7  10     1967.32     2060.11    111.17 o 
  -6   7  10      781.94      806.50     65.79 o 
  -5   7  10      674.44      663.49     28.14 o 
  -4   7  10     1182.50     1093.70     31.44 o 
  -3   7  10     3662.63     3491.68     65.02 o 
  -2   7  10      273.50      281.59     22.93 o 
  -1   7  10     4477.54     4322.01    106.05 o 
   0   7  10      372.47      382.49     22.95 o 
   1   7  10     4427.42     4415.17    108.00 o 
   2   7  10      266.88      254.12     19.16 o 
   3   7  10     3835.64     3827.79    105.65 o 
   4   7  10     1206.54     1244.78     52.97 o 
   5   7  10      677.99      672.09     40.00 o 
   6   7  10      763.53      798.23     46.31 o 
   8   7  10      455.51      485.40     60.65 o 
  -7   8  10      229.47      276.43     41.89 o 
  -6   8  10     1807.09     1830.48    104.83 o 
  -5   8  10      775.62      785.33     65.29 o 
  -4   8  10     6244.18     6233.90    201.81 o 
  -3   8  10      120.36      137.49     11.67 o 
  -2   8  10      685.17      617.69     35.81 o 
  -1   8  10     1651.26     1736.87     54.35 o 
   0   8  10     7336.19     7338.81    128.69 o 
   1   8  10     1681.33     1732.97     50.76 o 
   2   8  10      742.64      701.68     48.23 o 
   4   8  10     6026.48     6193.85    140.14 o 
   6   8  10     1808.73     1733.53    108.53 o 
   7   8  10      216.26      208.64     39.83 o 
  -6   9  10      102.17      307.10     44.14 o 
  -5   9  10     1283.67     1309.14     87.98 o 
  -4   9  10       28.85       11.15     12.18 o 
  -3   9  10     6857.59     6848.30    126.47 o 
  -2   9  10      409.65      434.81     45.05 o 
  -1   9  10     5660.55     5557.58    110.71 o 
   0   9  10      626.07      607.34     30.11 o 
   1   9  10     5819.63     5808.39    140.48 o 
   2   9  10      408.79      431.79     25.97 o 
   4   9  10       30.23       44.01     21.66 o 
   5   9  10     1380.10     1475.13     99.53 o 
   6   9  10       97.56       76.10     25.90 o 
  -5  10  10      110.93      152.91     31.43 o 
  -4  10  10     3238.65     3430.26    146.42 o 
  -3  10  10      409.07      521.98     53.04 o 
  -2  10  10     1168.21     1176.56     76.69 o 
  -1  10  10     1213.76     1207.58     37.96 o 
   0  10  10     8638.41     8604.04    123.00 o 
   1  10  10     1210.02     1191.31     51.50 o 
   2  10  10     1211.31     1137.70     50.46 o 
   3  10  10      429.46      441.53     50.79 o 
   4  10  10     3169.28     3600.08    159.13 o 
   5  10  10      113.88      159.45     34.58 o 
  -4  11  10       86.70       84.41     23.96 o 
  -3  11  10     1032.56     1000.75     75.74 o 
  -2  11  10      337.82      347.59     43.14 o 
  -1  11  10      696.15      698.78     58.23 o 
   0  11  10      548.83      533.77     34.70 o 
   1  11  10      828.30      787.00     42.58 o 
   2  11  10      337.41      365.77     29.83 o 
   3  11  10      969.85      980.68     79.07 o 
   4  11  10       91.42       89.82     25.10 o 
  -2  12  10       75.04       97.67     24.98 o 
  -1  12  10      651.12      622.98     56.64 o 
   0  12  10     3327.71     3109.29    127.56 o 
   1  12  10      682.26      622.44     38.82 o 
   2  12  10       79.72       81.95     24.74 o 
   1   0  11     2847.54     2685.33    135.26 o 
   2   0  11    12072.37    12273.74    253.82 o 
   3   0  11      303.39      299.77     27.29 o 
   4   0  11     7215.01     6915.10    122.82 o 
   5   0  11    19484.91    19699.78    276.18 o 
   6   0  11    18683.17    18356.43    489.21 o 
   7   0  11       19.32       40.74     14.61 o 
   8   0  11     2301.84     2377.09     98.70 o 
   9   0  11     2419.78     2468.45    104.54 o 
  10   0  11      632.01      568.12     49.98 o 
 -10   1  11      176.37      191.57     30.93 o 
  -9   1  11     2644.74     2587.06    111.82 o 
  -8   1  11      622.48      615.28     50.00 o 
  -7   1  11     2712.15     2608.08    112.07 o 
  -6   1  11     1752.60     2122.90    427.69 o 
  -5   1  11    15439.11    15171.37    314.96 o 
  -4   1  11      303.82      305.44     21.52 o 
  -3   1  11      336.07      315.98     14.90 o 
  -2   1  11      790.65      868.69     24.20 o 
  -1   1  11     8347.88     8359.45     94.93 o 
   0   1  11     1222.34     1432.20     43.31 o 
   1   1  11     8151.53     7975.59    128.28 o 
   3   1  11      235.80      217.78     22.67 o 
   4   1  11      277.11      264.79     16.29 o 
   5   1  11    15515.62    15400.06    266.45 o 
   6   1  11     1726.33     1759.45     74.77 o 
   7   1  11     2609.27     2602.94     95.64 o 
   8   1  11      584.39      554.89     43.43 o 
   9   1  11     2615.66     2571.41    102.31 o 
 -10   2  11     1002.69     1011.16     72.65 o 
  -9   2  11     1046.19     1001.60     69.57 o 
  -8   2  11        9.13        8.41     11.31 o 
  -7   2  11      774.37      847.68    181.92 o 
  -6   2  11     6740.55     6803.07    186.31 o 
  -5   2  11     6380.18     6604.44    177.44 o 
  -4   2  11     2346.28     2485.15     46.53 o 
  -3   2  11     2117.45     2299.29     42.95 o 
  -2   2  11      840.44      838.43     23.87 o 
  -1   2  11     4523.94     4653.67     64.34 o 
   0   2  11      572.92      590.43     22.20 o 
   1   2  11     4419.75     4512.90    120.11 o 
   2   2  11     1032.32     1072.00     52.20 o 
   3   2  11     2261.48     2375.13     65.18 o 
   4   2  11     2293.31     2358.74     52.06 o 
   5   2  11     6446.23     6662.75    161.17 o 
   6   2  11     7127.33     7404.57    176.93 o 
   7   2  11      782.05      829.89     48.63 o 
   8   2  11        0.54       -1.79      6.52 o 
 -10   3  11      528.39      529.94     54.15 o 
  -9   3  11     1550.35     1524.92     90.01 o 
  -8   3  11       66.38       85.17     21.28 o 
  -7   3  11     1159.29     1105.47     70.35 o 
  -6   3  11     3545.23     3487.80     69.32 o 
  -5   3  11    12549.60    12362.23    157.33 o 
  -4   3  11      698.11      895.20     37.33 o 
  -3   3  11     1277.66     1274.50     34.74 o 
  -2   3  11      174.24      164.96     14.38 o 
  -1   3  11     6615.77     6719.40     96.80 o 
   0   3  11     1031.56     1037.11     26.75 o 
   1   3  11     6595.58     6683.36    139.21 o 
   2   3  11      278.25      289.18     26.21 o 
   3   3  11     1079.68     1072.45     91.29 o 
   6   3  11     3406.54     3499.12    104.04 o 
   7   3  11     1136.88     1226.50     57.52 o 
   8   3  11       58.72       44.58     11.92 o 
  -9   4  11      823.54      844.10     68.94 o 
  -8   4  11     3089.68     3105.69    132.57 o 
  -7   4  11      127.47      124.49     25.47 o 
  -6   4  11    14685.93    14172.19    237.23 o 
  -5   4  11     5749.41     5530.56     94.96 o 
  -4   4  11     5617.65     5560.80     92.87 o 
  -3   4  11     1387.61     1429.55     44.92 o 
  -2   4  11    10127.21     9719.19    140.52 o 
  -1   4  11     3293.69     3233.73     61.44 o 
   0   4  11     1510.55     1452.50     38.52 o 
   1   4  11     3509.13     3399.19     53.80 o 
   2   4  11     9977.77     9825.04    129.09 o 
   3   4  11     1348.90     1299.87     43.34 o 
  -9   5  11     1888.83     1758.55    104.11 o 
  -8   5  11      265.66      235.75     36.56 o 
  -7   5  11      530.95      506.35     51.15 o 
  -6   5  11      784.64      768.69     40.24 o 
  -5   5  11    10835.21    10710.11    131.88 o 
  -4   5  11     1892.27     1897.78     41.52 o 
  -3   5  11      191.02      349.15    102.08 o 
  -2   5  11     3421.63     3518.54     88.96 o 
  -1   5  11     8530.05     8386.59    276.50 o 
   0   5  11       54.08       43.59      7.68 o 
   1   5  11     8401.25     8356.83     98.87 o 
   2   5  11     3526.93     3636.44     77.41 o 
   3   5  11      121.48      108.79     15.26 o 
   4   5  11     1903.56     1991.88     76.43 o 
  -8   6  11      152.32      104.31     25.53 o 
  -7   6  11      298.57      324.56     42.16 o 
  -6   6  11     4838.22     4810.07    171.39 o 
  -5   6  11     2445.79     2380.32     57.60 o 
  -4   6  11      818.23      743.17     23.68 o 
  -3   6  11     3134.98     2947.30     72.40 o 
  -2   6  11     2022.78     2020.12     48.33 o 
  -1   6  11     1445.81     1405.82     40.20 o 
   0   6  11     1170.99     1167.29     35.78 o 
   1   6  11     1420.85     1342.80     44.88 o 
   2   6  11     1865.57     1823.18     42.61 o 
   3   6  11     3312.33     3230.71     97.73 o 
   4   6  11      834.11      894.58     48.02 o 
   5   6  11     2553.73     2796.86     95.08 o 
  -8   7  11       58.26       51.26     19.50 o 
  -7   7  11      555.74      606.75     60.05 o 
  -6   7  11      703.40      755.04     64.78 o 
  -5   7  11     6532.63     6587.20    205.71 o 
  -4   7  11        0.94       11.80      4.41 o 
  -3   7  11      859.74      857.19     98.65 o 
  -2   7  11      707.93      677.77     36.75 o 
  -1   7  11     1744.18     1692.71     54.08 o 
   0   7  11      457.06      454.24     26.05 o 
   1   7  11     1649.82     1628.98     50.24 o 
   2   7  11      851.07      820.15     35.91 o 
   3   7  11      784.52      827.33     43.47 o 
   4   7  11        4.00        4.54      6.86 o 
   5   7  11     6579.96     6881.76    166.37 o 
   6   7  11      676.09      659.28     43.95 o 
   8   7  11       54.10       36.64     20.43 o 
  -7   8  11       19.38       49.53     24.26 o 
  -6   8  11     4911.85     5214.64    189.56 o 
  -5   8  11     2650.90     2716.22    126.82 o 
  -4   8  11     1108.71     1150.55     77.79 o 
  -3   8  11      850.42      982.40     69.66 o 
  -2   8  11     2811.54     2910.81    119.39 o 
  -1   8  11     4714.39     4671.42     99.96 o 
   0   8  11     1865.24     1915.18     57.23 o 
   1   8  11     4904.06     4874.05    124.15 o 
   2   8  11     2735.14     2649.34     69.92 o 
   4   8  11     1135.35     1142.48     50.45 o 
   7   8  11       15.68        6.95     16.07 o 
  -6   9  11      152.22      181.33     34.58 o 
  -5   9  11     7036.68     7186.81    229.09 o 
  -4   9  11      106.75      111.11     26.65 o 
  -3   9  11     1366.67     1365.36     84.41 o 
  -2   9  11     1402.73     1355.35     81.30 o 
  -1   9  11     7365.82     7257.15    190.24 o 
   0   9  11      590.07      571.09     30.41 o 
   1   9  11     7385.46     7496.17    131.16 o 
   2   9  11     1447.79     1373.03     72.64 o 
   5   9  11     7035.60     7135.56    241.68 o 
   6   9  11      124.97      136.19     34.47 o 
  -5  10  11      975.80     1021.70     80.10 o 
  -4  10  11      457.96      425.07     49.78 o 
  -3  10  11     1578.67     1517.74     92.15 o 
  -2  10  11     2072.20     2079.84    127.19 o 
  -1  10  11      864.86      832.13     35.13 o 
   0  10  11      447.37      452.79     23.18 o 
   1  10  11      835.84      776.97     41.83 o 
   2  10  11     2017.53     1954.19     68.86 o 
   3  10  11     1689.81     1715.73    103.51 o 
   4  10  11      422.83      495.27     58.52 o 
   5  10  11      982.58     1123.61     90.77 o 
  -4  11  11       24.84       17.79     12.85 o 
  -3  11  11      542.69      589.16     58.21 o 
  -2  11  11     1489.15     1445.36     89.24 o 
  -1  11  11      606.14      786.88     63.48 o 
   0  11  11       32.16       31.63     11.64 o 
   1  11  11      576.02      555.16     36.62 o 
   2  11  11     1605.32     1502.45     61.24 o 
   3  11  11      451.56      473.50     56.52 o 
   4  11  11       23.74       34.84     20.20 o 
  -1  12  11     1227.71     1152.74     79.21 o 
   0  12  11     1050.43      988.58     69.83 o 
   1  12  11     1321.49     1170.55     54.67 o 
   0   0  12    19949.83    20245.77    383.19 o 
   1   0  12    12530.08    12048.86    179.21 o 
   2   0  12        6.08       10.76      6.22 o 
   3   0  12     1305.52     1524.13    159.38 o 
   4   0  12     3768.16     3770.20    111.27 o 
   5   0  12      580.47      571.74     31.71 o 
   6   0  12     1155.03     1314.15     67.11 o 
   7   0  12     1596.21     1694.66     80.50 o 
   8   0  12      720.39      730.54     53.43 o 
   9   0  12      153.00      154.70     25.39 o 
 -10   1  12     6356.04     5824.67    186.66 o 
  -9   1  12      475.89      602.37     53.57 o 
  -8   1  12     1182.86     1141.31     69.78 o 
  -7   1  12      828.43      785.75     55.15 o 
  -6   1  12     2028.04     2106.79     88.15 o 
  -5   1  12       23.78       31.54      9.08 o 
  -4   1  12     7847.27     7560.81    189.03 o 
  -3   1  12      291.55      324.04     18.11 o 
  -2   1  12      455.55      431.99     20.52 o 
  -1   1  12     2781.40     2652.27     52.82 o 
   0   1  12    48322.41    48640.64    583.87 o 
   1   1  12     2688.02     2646.08     64.18 o 
   2   1  12      425.17      378.71     23.58 o 
   3   1  12      313.11      313.92     21.77 o 
   4   1  12     8086.70     8067.52    141.58 o 
   5   1  12       22.52       28.36     12.18 o 
   6   1  12     2134.66     2317.63     88.90 o 
   7   1  12      860.08      876.64     54.03 o 
   8   1  12     1157.42     1043.98     61.25 o 
   9   1  12      493.61      445.72     41.11 o 
 -10   2  12      140.81      132.05     27.09 o 
  -9   2  12      340.68      370.63     42.93 o 
  -8   2  12      282.39      279.84     35.24 o 
  -7   2  12     1226.78     1153.50     80.50 o 
  -6   2  12       14.99       12.99      6.76 o 
  -5   2  12     1513.06     1418.77     73.03 o 
  -4   2  12      225.29      225.89     21.19 o 
  -3   2  12      157.30      202.29     14.64 o 
  -2   2  12      409.11      394.78     19.69 o 
  -1   2  12     9894.60    10177.30    131.79 o 
   0   2  12     5119.93     5049.32    122.81 o 
   1   2  12     9930.70     9837.78    153.90 o 
   2   2  12      426.57      426.03     20.27 o 
   3   2  12      162.59      279.21     71.52 o 
   4   2  12      305.40      282.58     26.42 o 
   5   2  12     1552.50     1485.49     65.65 o 
   6   2  12       17.99       48.04     12.67 o 
   7   2  12     1354.43     1480.57     68.81 o 
   8   2  12      219.80      244.54     28.10 o 
  -9   3  12      119.23      133.84     27.61 o 
  -8   3  12      714.10      767.85     60.70 o 
  -7   3  12     1493.41     1515.50     83.99 o 
  -6   3  12     2285.00     2096.02     97.57 o 
  -5   3  12     3238.49     3070.60     82.26 o 
  -4   3  12     6515.13     6699.16    104.34 o 
  -3   3  12      302.48      311.27     18.25 o 
  -2   3  12      114.76      130.29     11.59 o 
  -1   3  12     3560.49     3641.61     71.57 o 
   0   3  12    37295.43    36558.97    374.73 o 
   1   3  12     3694.94     3670.61    126.38 o 
   2   3  12      102.82      118.83     11.15 o 
   3   3  12      332.29      347.17     22.55 o 
   7   3  12     1530.24     1595.25     68.55 o 
   8   3  12      680.91      740.04     46.31 o 
  -9   4  12      217.71      211.93     35.05 o 
  -8   4  12      510.50      548.72     54.01 o 
  -7   4  12     1487.40     1491.51     87.30 o 
  -6   4  12     2504.04     2322.96    144.34 o 
  -5   4  12      739.20      678.47     29.89 o 
  -4   4  12     1177.15     1172.33     33.07 o 
  -3   4  12     2493.67     2547.22     56.13 o 
  -2   4  12     1460.77     1403.72     50.00 o 
  -1   4  12     9527.29     9362.40    138.03 o 
   0   4  12     8506.82     8507.67    139.19 o 
   1   4  12     9401.95     9038.70     94.59 o 
   2   4  12     1465.81     1452.63     46.37 o 
   3   4  12     2635.85     2677.17     91.83 o 
  -9   5  12      175.77      139.15     29.66 o 
  -8   5  12     1302.28     1259.98     84.81 o 
  -7   5  12      666.22      648.92     58.32 o 
  -6   5  12     2174.39     2317.15    110.11 o 
  -5   5  12      982.59      978.86     43.91 o 
  -4   5  12     9654.75     8912.12    145.12 o 
  -3   5  12      723.32      727.51     28.05 o 
  -2   5  12       26.27       26.36      8.08 o 
  -1   5  12     3645.74     3603.18     84.68 o 
   0   5  12    30095.50    29309.59    313.83 o 
   1   5  12     3521.05     3428.64     54.65 o 
   2   5  12       17.00       22.68      6.71 o 
   3   5  12      791.30      764.42     45.11 o 
   4   5  12     9545.75     9597.29    217.37 o 
  -8   6  12      999.74      980.15     76.97 o 
  -7   6  12     1720.08     1670.76     98.97 o 
  -6   6  12      113.97      131.63     27.43 o 
  -5   6  12     1140.51     1158.22     91.36 o 
  -4   6  12      808.04      771.43     49.69 o 
  -3   6  12     1548.58     1534.23     59.08 o 
  -2   6  12     1564.90     1618.34     57.68 o 
  -1   6  12     4296.67     4168.36     92.23 o 
   0   6  12      865.06      893.01     37.77 o 
   1   6  12     4660.31     4528.22     76.72 o 
   2   6  12     1628.25     1614.92     41.23 o 
   3   6  12     1215.14     1271.51     58.81 o 
   4   6  12      878.03      899.96     51.41 o 
   5   6  12     1164.25     1197.68     60.54 o 
  -7   7  12      613.71      613.06     60.91 o 
  -6   7  12     1245.93     1271.49     84.95 o 
  -5   7  12     2495.34     2632.77    121.89 o 
  -4   7  12     3350.97     3335.85    135.15 o 
  -3   7  12      532.52      497.36     27.87 o 
  -2   7  12      107.04      127.61     23.25 o 
  -1   7  12      790.21      813.47     37.39 o 
   0   7  12    13383.59    13311.59    203.60 o 
   1   7  12      871.57      832.86     29.40 o 
   2   7  12      114.07       96.47     12.55 o 
   3   7  12      529.52      520.68     36.11 o 
   4   7  12     3458.59     3537.62    107.46 o 
   5   7  12     2592.42     2600.34     91.76 o 
   6   7  12     1366.27     1346.96     65.68 o 
  -7   8  12     1804.53     1821.00    109.72 o 
  -6   8  12      681.25     1032.98     81.33 o 
  -5   8  12     2432.65     2495.66    122.40 o 
  -4   8  12     1218.45     1262.18     81.95 o 
  -3   8  12     1148.78     1261.23     79.00 o 
  -2   8  12      563.46      586.60     51.35 o 
  -1   8  12     3731.26     3808.79     89.92 o 
   0   8  12     5201.68     5239.29    107.50 o 
   1   8  12     3515.62     3469.17    117.18 o 
   2   8  12      571.33      601.24     47.48 o 
   4   8  12     1280.98     1241.60     55.72 o 
   7   8  12     1747.10     1541.80    109.19 o 
  -6   9  12     2339.46     2432.10    128.12 o 
  -5   9  12      927.63      954.75     76.66 o 
  -4   9  12     6655.51     7077.93    224.14 o 
  -3   9  12      786.69      812.36     65.07 o 
  -2   9  12      505.45      466.70     47.38 o 
  -1   9  12      671.71      722.31     36.54 o 
   0   9  12    10343.79    10372.58    172.93 o 
   1   9  12      608.50      611.66     31.48 o 
   2   9  12      466.02      443.65     41.36 o 
   6   9  12     2307.26     2184.44    130.10 o 
  -5  10  12      373.08      414.22     51.38 o 
  -4  10  12      637.22      648.77     62.18 o 
  -3  10  12     1980.38     1992.89    108.00 o 
  -2  10  12      650.25      653.52     54.85 o 
  -1  10  12     1799.82     1752.56     58.75 o 
   0  10  12      367.27      389.55     26.32 o 
   1  10  12     1863.75     1894.64     92.52 o 
   2  10  12      685.54      667.97     52.55 o 
   4  10  12      675.61      771.49     73.00 o 
   5  10  12      395.73      379.51     54.30 o 
  -3  11  12      487.98      526.05     55.47 o 
  -2  11  12       87.22       74.52     20.43 o 
  -1  11  12      280.47      266.69     37.31 o 
   0  11  12     3451.62     3478.32     98.08 o 
   1  11  12      313.54      292.44     27.26 o 
   2  11  12       74.51       75.70     14.25 o 
   3  11  12      518.99      479.79     56.87 o 
   4  11  12     2232.46     2211.43    129.19 o 
   1   0  13    19487.78    19831.54    326.53 o 
   2   0  13        0.47        3.24      3.66 o 
   3   0  13      662.00      645.33     26.43 o 
   4   0  13      141.58      151.08     16.09 o 
   5   0  13    19727.06    18975.12    275.60 o 
   6   0  13      353.40      858.24     57.41 o 
   7   0  13      833.23      866.32     57.32 o 
   8   0  13        5.46       12.04     10.02 o 
   9   0  13     2608.29     2544.19    109.19 o 
  -9   1  13      453.52      471.98     46.56 o 
  -8   1  13      658.08      624.04     52.38 o 
  -7   1  13      137.19      127.00     23.15 o 
  -6   1  13    12897.29    12748.00    433.66 o 
  -5   1  13      718.19      690.13     35.95 o 
  -4   1  13     2727.45     2682.59     71.94 o 
  -3   1  13      856.23      844.40     26.60 o 
  -2   1  13     2282.57     2261.05     51.66 o 
  -1   1  13     1558.81     1663.87     56.36 o 
   0   1  13        0.25       17.65      6.19 o 
   1   1  13     1524.32     1665.68     42.33 o 
   2   1  13     2573.70     2507.48     54.83 o 
   3   1  13      916.09      931.58     39.31 o 
   4   1  13     2782.82     2720.30     73.25 o 
   5   1  13      695.42      769.60     49.31 o 
   6   1  13    13162.11    13507.27    290.73 o 
   7   1  13      139.91      117.41     20.44 o 
   8   1  13      715.96      741.78     52.38 o 
   9   1  13      468.95      473.60     42.81 o 
  -9   2  13     2536.14     2413.58    114.24 o 
  -8   2  13       56.73       79.01     20.02 o 
  -7   2  13      222.89      256.25     32.90 o 
  -6   2  13      648.99      586.80     34.07 o 
  -5   2  13    21118.25    20214.53    374.16 o 
  -4   2  13      970.50      958.90     58.75 o 
  -3   2  13      506.18      545.72     24.84 o 
  -2   2  13      912.77      901.43     31.57 o 
  -1   2  13     8241.30     8239.34    130.14 o 
   0   2  13        1.71        0.33      4.23 o 
   1   2  13     8075.75     7965.26    110.68 o 
   2   2  13      990.25      987.42     32.58 o 
   5   2  13    21029.41    21455.24    410.09 o 
   6   2  13      724.79      737.44     47.85 o 
   7   2  13      219.42      228.16     27.16 o 
   8   2  13       47.20       49.99     14.10 o 
  -9   3  13      509.37      422.24     47.08 o 
  -8   3  13        9.93       -2.27     11.34 o 
  -7   3  13      414.12      410.08     43.58 o 
  -6   3  13     5575.62     5658.01    175.93 o 
  -5   3  13      459.09      478.26     44.74 o 
  -4   3  13     1391.22     1318.39     71.88 o 
  -3   3  13      954.62      984.07     34.13 o 
  -2   3  13     2460.35     2495.01     69.26 o 
  -1   3  13     1591.14     1540.60     56.39 o 
   0   3  13       85.34       82.30      7.55 o 
   1   3  13     1681.38     1714.50     45.33 o 
   2   3  13     2364.07     2393.24    105.43 o 
   3   3  13      916.82      905.15     52.09 o 
  -9   4  13     5714.84     5554.08    194.67 o 
  -8   4  13       78.53       80.66     21.97 o 
  -7   4  13      606.87      568.41     54.03 o 
  -6   4  13      415.47      394.25     43.35 o 
  -5   4  13    19659.29    19864.40    418.83 o 
  -4   4  13      256.44      272.75     32.96 o 
  -3   4  13      973.16      970.25     34.67 o 
  -2   4  13      227.04      227.51     20.55 o 
  -1   4  13    11962.18    11634.79    130.45 o 
   0   4  13     1449.50     1374.25     47.58 o 
   1   4  13    12334.27    12084.36    131.40 o 
   2   4  13      251.10      253.57     19.29 o 
   3   4  13      843.96      925.74     52.15 o 
   4   4  13      253.80      271.61     29.19 o 
  -9   5  13       72.94       43.20     17.74 o 
  -8   5  13     1066.01      992.02     75.35 o 
  -7   5  13      818.09      864.65     68.49 o 
  -6   5  13     8552.35     8873.07    247.04 o 
  -5   5  13      917.84      838.45     59.99 o 
  -4   5  13      956.35      986.67     65.98 o 
  -3   5  13     3781.94     3830.18    136.17 o 
  -2   5  13     3165.36     3158.19    117.36 o 
  -1   5  13      954.61      964.70     32.70 o 
   0   5  13        0.23        0.72      7.55 o 
   1   5  13      939.31      922.86     26.92 o 
   2   5  13     3176.60     3355.60    107.10 o 
   3   5  13     3902.23     4038.69    121.14 o 
   4   5  13      860.63      813.89     50.05 o 
   5   5  13      936.76      958.62     56.46 o 
  -8   6  13      112.96       75.47     22.09 o 
  -7   6  13       68.25       79.31     23.44 o 
  -6   6  13      636.47      628.56     58.25 o 
  -5   6  13    10585.41    10794.14    281.45 o 
  -4   6  13      257.13      259.90     21.97 o 
  -3   6  13      487.31      490.19     45.82 o 
  -2   6  13       53.81       39.25     12.68 o 
  -1   6  13     7516.52     7315.30    135.61 o 
   0   6  13     1790.52     1759.23     56.16 o 
   1   6  13     7411.50     7179.41    106.81 o 
   2   6  13       55.20       67.70     14.05 o 
   3   6  13      571.01      582.96     40.57 o 
   4   6  13      246.22      283.11     28.81 o 
   5   6  13    10444.58    10412.13    237.83 o 
   6   6  13      612.38      608.26     45.40 o 
  -7   7  13      684.61      706.24     65.41 o 
  -6   7  13     2811.92     2884.85    133.21 o 
  -5   7  13      382.74      408.18     47.49 o 
  -4   7  13      717.90      719.89     60.63 o 
  -3   7  13      155.87      129.77     25.30 o 
  -2   7  13     2412.25     2137.29    187.05 o 
  -1   7  13      936.22      910.55     40.86 o 
   0   7  13      386.19      404.54     32.30 o 
   1   7  13     1021.04      968.73     32.97 o 
   2   7  13     2394.54     2385.83     99.39 o 
   3   7  13      153.60      194.27     23.24 o 
   4   7  13      731.29      801.50     48.16 o 
   5   7  13      351.10      367.80     33.49 o 
   6   7  13     2788.84     2686.00     99.31 o 
  -6   8  13      967.33      891.31     74.20 o 
  -5   8  13     5154.83     5698.46    196.67 o 
  -4   8  13      508.16      527.56     53.34 o 
  -3   8  13      869.00      954.64     69.43 o 
  -2   8  13      201.21      215.95     32.29 o 
  -1   8  13     4445.13     4390.60    169.73 o 
   0   8  13     1251.95     1254.10     48.14 o 
   1   8  13     4506.72     4496.60     98.42 o 
   2   8  13      232.86      239.20     31.02 o 
   4   8  13      520.03      517.47     36.69 o 
  -5   9  13      899.04      948.56     76.90 o 
  -4   9  13     1829.39     1916.97    107.27 o 
  -3   9  13     1793.01     1663.93     96.16 o 
  -2   9  13     5751.85     5850.45    125.33 o 
  -1   9  13      209.55      189.88     20.38 o 
   0   9  13       81.89       78.53     13.00 o 
   1   9  13      203.35      169.07     27.27 o 
   2   9  13     5707.69     5793.23    176.02 o 
  -4  10  13      226.91      244.04     39.93 o 
  -3  10  13      918.10      858.46     69.95 o 
  -2  10  13       21.79       16.39      7.21 o 
  -1  10  13     3095.20     2917.87     80.72 o 
   0  10  13      926.17      881.40     64.99 o 
   1  10  13     3124.68     2931.30    121.31 o 
   2  10  13       31.10       36.93     13.45 o 
   5  10  13     2969.53     2684.24    146.11 o 
  -3  11  13      206.33      209.13     37.14 o 
  -2  11  13      885.29      881.23     70.81 o 
  -1  11  13       66.24       68.41     20.06 o 
   0  11  13        9.35        4.40      8.73 o 
   1  11  13       69.60       73.48     14.59 o 
   2  11  13      920.50      904.09     49.14 o 
   3  11  13      220.08      249.48     42.32 o 
   0   0  14    26262.18    26974.28    358.10 o 
   1   0  14     4441.84     4401.32     67.70 o 
   2   0  14      425.09      475.76     22.46 o 
   3   0  14      632.76      638.23     33.43 o 
   4   0  14     9376.94     9073.29    220.60 o 
   5   0  14     3473.04     3390.79    117.70 o 
   6   0  14     1739.68     1667.51     80.56 o 
   7   0  14     4999.18     5098.27    157.92 o 
   8   0  14      131.29      160.06     26.03 o 
   9   0  14      153.18      103.30     22.68 o 
  -9   1  14      228.27      196.68     30.82 o 
  -8   1  14     1102.90     1086.02     70.26 o 
  -7   1  14     2303.07     2283.56    101.58 o 
  -6   1  14     2503.01     2553.14    104.81 o 
  -5   1  14     1463.59     1373.48     72.43 o 
  -4   1  14     4017.80     3942.98     92.99 o 
  -3   1  14     3501.16     3657.13     87.47 o 
  -2   1  14      459.70      454.66     17.46 o 
  -1   1  14     3584.96     3613.28     53.40 o 
   0   1  14    12921.47    12945.35    141.29 o 
   1   1  14     3844.20     3826.17     55.74 o 
   2   1  14      492.66      461.68     28.38 o 
   4   1  14     4058.87     4023.35    126.03 o 
   5   1  14     1572.73     1822.93     82.19 o 
   6   1  14     2514.84     2653.75    101.96 o 
   7   1  14     2496.65     2659.57    104.37 o 
   8   1  14     1184.14     1239.07     69.95 o 
   9   1  14      241.54      246.45     31.73 o 
  -9   2  14       42.62       35.59     16.01 o 
  -8   2  14      577.50      574.63     52.95 o 
  -7   2  14      456.85      413.86     42.76 o 
  -6   2  14       55.04       65.36     12.37 o 
  -5   2  14      502.83      503.14     55.90 o 
  -4   2  14     3274.21     3264.56     83.03 o 
  -3   2  14     1742.32     1640.76     55.06 o 
  -2   2  14       42.38       39.25      8.25 o 
  -1   2  14     1449.12     1456.28     35.83 o 
   0   2  14     6146.20     6099.08     83.46 o 
   1   2  14     1530.89     1557.69     33.18 o 
   2   2  14       30.78       34.15     11.57 o 
   3   2  14     1661.12     1776.74     78.90 o 
   5   2  14      458.61      504.79     41.62 o 
   6   2  14       66.12       43.01     12.40 o 
   7   2  14      357.59      355.71     34.70 o 
   8   2  14      648.05      717.81     50.92 o 
  -9   3  14      101.99      103.18     25.47 o 
  -8   3  14     1463.02     1422.64     86.76 o 
  -7   3  14     1505.57     1478.44     85.58 o 
  -6   3  14     1681.80     1676.79     60.09 o 
  -5   3  14     4011.76     3774.40    136.22 o 
  -4   3  14     7211.80     6767.45    131.15 o 
  -3   3  14      667.07      669.21     34.25 o 
  -2   3  14       88.78      103.90     23.08 o 
  -1   3  14     3242.21     3130.00     63.59 o 
   0   3  14    10181.99     9876.51    115.58 o 
   1   3  14     3153.65     3141.04     62.34 o 
   2   3  14      101.47      106.94     18.32 o 
   3   3  14      793.32      810.59     50.92 o 
  -9   4  14      143.74      140.67     31.18 o 
  -8   4  14      509.74      532.95     54.39 o 
  -7   4  14     1991.52     2053.55    105.70 o 
  -6   4  14     1764.52     1670.32     91.69 o 
  -5   4  14     1385.59     1393.47     80.56 o 
  -4   4  14     4493.64     4662.04    153.89 o 
  -3   4  14      227.30      230.84     20.30 o 
  -2   4  14      743.55      718.16     48.76 o 
  -1   4  14     1123.59     1094.47     35.80 o 
   0   4  14    12730.35    12414.16    194.98 o 
   1   4  14     1131.30     1084.23     34.38 o 
   2   4  14      731.33      734.54     47.59 o 
   3   4  14      210.37      252.38     28.38 o 
   4   4  14     4310.27     4392.11    135.23 o 
  -8   5  14     1246.44     1237.87     86.38 o 
  -7   5  14     1471.54     1519.68     91.97 o 
  -6   5  14     3936.72     4228.85    157.71 o 
  -5   5  14     1045.29     1031.52     71.37 o 
  -4   5  14     4472.41     4665.22    158.37 o 
  -3   5  14     3581.20     3540.09    131.58 o 
  -2   5  14     2233.93     2084.71     85.59 o 
  -1   5  14     5334.11     4967.38    116.91 o 
   0   5  14    13383.28    13001.57    203.93 o 
   1   5  14     5161.19     4970.12     84.20 o 
   2   5  14     2156.27     2223.02     86.91 o 
   3   5  14     3374.99     3616.59    116.44 o 
   4   5  14     4598.76     4822.07    141.95 o 
   5   5  14     1026.71     1062.50     61.98 o 
  -7   6  14      734.43      718.78     65.01 o 
  -6   6  14      167.80      190.33     32.72 o 
  -5   6  14      503.23      466.87     49.45 o 
  -4   6  14     2122.68     2243.95    107.81 o 
  -3   6  14      831.54      852.04     62.56 o 
  -2   6  14     1652.63     1539.78     54.53 o 
  -1   6  14      531.88      498.97     24.22 o 
   0   6  14     5239.08     5205.00    109.64 o 
   1   6  14      524.50      522.12     30.27 o 
   2   6  14     1595.39     1619.16     71.89 o 
   3   6  14      947.04      989.36     55.81 o 
   4   6  14     2300.20     2294.05     89.74 o 
   5   6  14      485.85      455.41     39.02 o 
   6   6  14      154.73      163.44     24.60 o 
  -7   7  14      787.07      753.09     68.90 o 
  -6   7  14      987.31     1070.87     80.14 o 
  -5   7  14     2198.73     2271.18    115.03 o 
  -4   7  14     3250.85     3434.67    139.69 o 
  -3   7  14      753.00      752.61     60.45 o 
  -2   7  14      155.66      156.97     14.04 o 
  -1   7  14     2237.94     2228.72    146.12 o 
   0   7  14     2959.65     2839.65     76.76 o 
   1   7  14     2141.37     2183.53     65.56 o 
   3   7  14      765.49      773.03     48.11 o 
   4   7  14     3149.56     3239.62    109.30 o 
   5   7  14     2053.90     1983.98     82.87 o 
   6   7  14     1008.51      938.76     57.40 o 
  -6   8  14      256.87      288.74     42.88 o 
  -5   8  14      118.19      150.42     31.67 o 
  -4   8  14     2720.91     2844.23    130.82 o 
  -3   8  14     2445.09     2486.21    117.90 o 
  -2   8  14       69.53       76.92     13.59 o 
  -1   8  14      481.59      504.41     50.24 o 
   0   8  14    10186.75    10247.87    175.51 o 
   1   8  14      554.28      520.68     30.83 o 
   2   8  14       64.47       53.64     16.76 o 
   4   8  14     2606.76     2592.77     92.79 o 
  -5   9  14      346.66      371.86     48.67 o 
  -4   9  14     3344.83     3529.91    151.25 o 
  -3   9  14     1035.84     1144.14     80.63 o 
  -2   9  14     1032.18     1007.92    106.91 o 
  -1   9  14     2150.92     2094.74     67.63 o 
   0   9  14     4407.98     4330.77    101.71 o 
   1   9  14     2143.88     2052.07     68.44 o 
   2   9  14     1040.77     1054.17     68.50 o 
  -4  10  14      859.91      993.27     78.72 o 
  -3  10  14     1082.64      932.93     47.70 o 
  -2  10  14      710.07      646.39     37.92 o 
  -1  10  14      173.48      158.36     18.32 o 
   0  10  14     4739.68     4305.94    156.96 o 
   1  10  14      159.89      170.57     28.70 o 
   2  10  14      689.78      680.78     55.87 o 
  -2  11  14      293.48      268.40     39.72 o 
  -1  11  14     1609.05     1524.18     92.67 o 
   0  11  14      220.98      177.85     30.80 o 
   1  11  14     1581.46     1469.05     64.19 o 
   2  11  14      313.46      306.54     29.36 o 
   1   0  15     1463.80     1498.34     51.55 o 
   2   0  15    17844.31    18388.85    372.60 o 
   3   0  15      849.58      881.70     55.87 o 
   4   0  15     5824.08     5669.47    163.29 o 
   5   0  15     2105.97     2145.81     92.46 o 
   6   0  15     2656.59     2694.67    107.70 o 
   7   0  15      117.53      122.36     23.70 o 
   8   0  15     4700.82     4577.64    154.35 o 
   9   0  15     1144.18     1025.62     69.20 o 
  -9   1  15     5323.63     4952.28    170.80 o 
  -8   1  15      641.61      631.13     54.02 o 
  -7   1  15      131.39      111.74     22.74 o 
  -6   1  15      216.56      257.24     32.48 o 
  -5   1  15     6255.42     6243.57    178.64 o 
  -4   1  15      212.34      234.07     30.78 o 
  -3   1  15     3917.99     3837.46    128.34 o 
  -2   1  15       18.39       14.81      5.88 o 
  -1   1  15     8021.59     7644.19    114.11 o 
   0   1  15       61.62       93.80     13.26 o 
   1   1  15     8029.51     7971.05    141.05 o 
   2   1  15       16.79       12.73      9.36 o 
   3   1  15     3956.75     4078.82    131.69 o 
   4   1  15      226.28      217.84     27.82 o 
   5   1  15     6238.96     6406.79    176.46 o 
   6   1  15      193.84      219.85     28.30 o 
   7   1  15      132.48      147.62     24.63 o 
   8   1  15      651.44      676.38     53.04 o 
  -9   2  15       79.02      100.58     23.27 o 
  -8   2  15      931.95      983.26     70.09 o 
  -7   2  15      115.37       98.41     22.20 o 
  -6   2  15     3580.49     3841.71    139.05 o 
  -5   2  15      538.26      584.01     48.68 o 
  -4   2  15      497.12      473.44     30.45 o 
  -3   2  15      425.72      378.74     26.51 o 
  -2   2  15     2722.30     2650.13     61.51 o 
  -1   2  15     1322.13     1337.36     46.19 o 
   0   2  15        0.72      132.77    112.23 o 
   1   2  15     1381.58     1417.09     49.63 o 
   2   2  15     2766.78     2788.66    103.86 o 
   3   2  15      390.81      361.91     34.90 o 
   6   2  15     3498.42     3496.40    120.03 o 
   7   2  15      110.37       90.97     19.18 o 
   8   2  15      906.28      907.40     59.26 o 
  -9   3  15     3285.90     2963.14    135.20 o 
  -8   3  15      198.34      237.55     37.13 o 
  -7   3  15       48.71       38.83     16.12 o 
  -6   3  15      177.26      160.83     27.77 o 
  -5   3  15     5178.55     4929.60    111.78 o 
  -4   3  15      231.77      240.37     21.94 o 
  -3   3  15      773.83      798.75     39.08 o 
  -2   3  15      310.68      290.33     28.14 o 
  -1   3  15     8458.79     8271.82    166.38 o 
   0   3  15       50.27       55.75      8.65 o 
   1   3  15     8679.53     8726.50    151.06 o 
   2   3  15      314.86      340.07     33.42 o 
   3   3  15      848.99      848.08     53.95 o 
   4   3  15      240.43      280.90     32.46 o 
  -8   4  15     3152.10     3053.53    137.78 o 
  -7   4  15       54.95       68.98     21.31 o 
  -6   4  15     5545.39     5400.58    180.52 o 
  -5   4  15      571.13      521.48     33.01 o 
  -4   4  15     1320.05     1243.02    106.81 o 
  -3   4  15     1725.17     1717.21     58.80 o 
  -2   4  15    12006.11    11865.30    192.45 o 
  -1   4  15     1767.45     1756.96     47.83 o 
   0   4  15      586.99      551.29     31.74 o 
   1   4  15     1718.55     1802.31     56.63 o 
   2   4  15    12063.96    12255.26    272.41 o 
   3   4  15     1757.46     1758.36     79.80 o 
   4   4  15     1381.49     1427.56     72.95 o 
   5   4  15      584.15      572.67     46.37 o 
  -8   5  15        4.46       -7.27     15.78 o 
  -7   5  15      102.19       90.54     23.98 o 
  -6   5  15       63.22       64.48     20.63 o 
  -5   5  15     6799.72     7079.09    215.56 o 
  -4   5  15       43.39       48.50     11.02 o 
  -3   5  15     3886.85     3716.05    257.02 o 
  -2   5  15       16.34        7.00      4.82 o 
  -1   5  15     7321.45     7293.46    139.40 o 
   0   5  15      233.87      257.96     22.28 o 
   1   5  15     7280.56     7346.21    111.31 o 
   2   5  15       27.65       49.02     13.61 o 
   3   5  15     4030.63     3942.37    126.96 o 
   4   5  15       45.33       59.49     16.20 o 
   5   5  15     6773.93     6952.26    187.99 o 
   6   5  15       56.86       57.53     16.36 o 
  -7   6  15      118.35      171.18     32.97 o 
  -6   6  15     1605.32     1534.71     94.78 o 
  -5   6  15      102.21       74.02     20.68 o 
  -4   6  15      178.40      179.97     30.48 o 
  -3   6  15     1213.71     1107.86     61.73 o 
  -2   6  15     3003.58     2917.58     65.16 o 
  -1   6  15      893.48      856.85     51.75 o 
   0   6  15       50.84       54.93     10.82 o 
   1   6  15      957.50      931.36     45.15 o 
   2   6  15     3385.39     3382.47    113.89 o 
   3   6  15     1190.83     1253.70     65.42 o 
   4   6  15      153.30      154.80     23.04 o 
   5   6  15       83.45       67.43     15.77 o 
   6   6  15     1719.42     1565.27     79.25 o 
   7   6  15      123.85      152.23     25.54 o 
  -6   7  15      330.95      465.75     52.54 o 
  -5   7  15     4489.05     4437.64    169.94 o 
  -4   7  15      598.18      580.25     55.99 o 
  -3   7  15     1028.61     1072.04     74.11 o 
  -2   7  15      346.85      368.70     28.12 o 
  -1   7  15     4385.02     4402.78    103.75 o 
   0   7  15       48.25       43.80     10.56 o 
   1   7  15     4373.90     4530.04    103.64 o 
   3   7  15     1122.91     1090.20     59.67 o 
   4   7  15      589.24      672.21     47.57 o 
   5   7  15     4496.80     4184.12    133.51 o 
   6   7  15      337.66      364.46     36.38 o 
  -5   8  15      135.71      167.36     32.97 o 
  -4   8  15      341.80      375.06     47.00 o 
  -3   8  15      640.01      695.03     61.14 o 
  -2   8  15     4614.46     4663.75    111.18 o 
  -1   8  15      245.57      232.56     22.12 o 
   0   8  15     1476.44     1402.30     70.99 o 
   1   8  15      240.01      265.21     28.90 o 
  -4   9  15      340.67      386.79     49.21 o 
  -3   9  15     1289.46     1371.02     89.27 o 
  -2   9  15      628.60      666.82     49.76 o 
  -1   9  15     4878.79     4571.33    274.78 o 
   0   9  15        5.38       10.64      9.35 o 
   1   9  15     4894.46     4683.95    107.32 o 
  -3  10  15      930.42      920.86    134.19 o 
  -2  10  15     2547.76     2310.84     75.73 o 
  -1  10  15      425.47      434.19     30.64 o 
   0  10  15       12.26        9.80     12.11 o 
   1  10  15      449.92      474.39     48.44 o 
   0  11  15       83.58       97.84     24.55 o 
   0   0  16     7043.87     6928.55    187.28 o 
   1   0  16      477.91      472.97     29.03 o 
   2   0  16     3622.67     3679.16    125.12 o 
   3   0  16     2142.14     2201.24     71.07 o 
   4   0  16    11752.15    11856.27    275.46 o 
   5   0  16     2233.98     2261.81     98.19 o 
   6   0  16     5604.72     5521.77    168.45 o 
   7   0  16     3729.68     3585.64    133.15 o 
   8   0  16     5763.60     5441.60    174.49 o 
   9   0  16      312.58      260.79     35.82 o 
  -9   1  16      435.99      336.27     41.73 o 
  -8   1  16      394.18      350.43     41.21 o 
  -7   1  16     2545.78     2482.44    110.19 o 
  -6   1  16      128.67      130.57     24.58 o 
  -5   1  16     1601.08     1669.13     84.45 o 
  -4   1  16     1197.37     1240.61     70.95 o 
  -3   1  16     6387.67     6480.50    182.62 o 
  -2   1  16      767.00      758.75     41.10 o 
  -1   1  16     1106.41     1063.37     44.35 o 
   0   1  16      331.64      328.35     24.43 o 
   1   1  16      999.11     1013.01     43.11 o 
   2   1  16      796.16      757.30     52.64 o 
   3   1  16     6614.55     6972.56    190.73 o 
   5   1  16     1481.79     1439.89     75.44 o 
   6   1  16      110.40      106.23     20.99 o 
   7   1  16     2517.60     2679.58    110.33 o 
   8   1  16      434.68      382.07     40.68 o 
  -8   2  16     2232.06     2200.87    109.47 o 
  -7   2  16     1657.01     1630.97     90.86 o 
  -6   2  16      831.36      786.06     59.95 o 
  -5   2  16       38.85       12.68     10.09 o 
  -4   2  16     5237.24     4999.33    158.24 o 
  -3   2  16     7672.79     7494.42    204.52 o 
  -2   2  16     2389.68     2449.32     85.67 o 
  -1   2  16     1526.78     1447.79     53.13 o 
   0   2  16     2661.38     2570.19     71.63 o 
   1   2  16     1586.13     1623.10     55.56 o 
   2   2  16     2252.78     2343.01     96.28 o 
   3   2  16     7553.15     7837.61    203.62 o 
   4   2  16     5407.43     5420.81    164.35 o 
   7   2  16     1606.14     1534.02     78.93 o 
   8   2  16     2382.94     2198.68     97.92 o 
  -8   3  16      667.71      752.01     64.14 o 
  -7   3  16     4124.76     4304.80    159.06 o 
  -6   3  16      112.37      113.23     24.77 o 
  -5   3  16      281.89      283.21     36.19 o 
  -4   3  16     1204.01     1164.82     71.82 o 
  -3   3  16     5934.85     5879.54    177.58 o 
  -2   3  16      625.32      616.23     34.84 o 
  -1   3  16      334.86      331.26     26.32 o 
   0   3  16       53.47       59.78     13.33 o 
   1   3  16      231.04      245.84     21.32 o 
   2   3  16      662.81      671.28     49.04 o 
   3   3  16     5689.97     5767.00    166.37 o 
   4   3  16     1127.51     1213.68     69.69 o 
  -8   4  16     2817.93     2885.89    134.62 o 
  -7   4  16     1265.15     1250.97     83.16 o 
  -6   4  16     3092.56     3279.84    136.32 o 
  -5   4  16      792.50      777.66     61.10 o 
  -4   4  16    10065.53    10148.80    261.85 o 
  -3   4  16     1157.76     1194.47     73.56 o 
  -2   4  16     2209.09     2160.08     69.14 o 
  -1   4  16      533.42      522.51     31.89 o 
   0   4  16    10399.89    10358.32    177.56 o 
   1   4  16      473.69      470.14     28.96 o 
   2   4  16     2276.78     2295.74     94.88 o 
   3   4  16     1314.74     1405.65     72.70 o 
   4   4  16     9869.26    10044.55    243.57 o 
   5   4  16      791.08      855.05     59.30 o 
  -7   5  16     3600.19     3806.09    157.31 o 
  -6   5  16      357.17      408.86     47.42 o 
  -5   5  16      901.74      981.38     71.27 o 
  -4   5  16      983.36     1041.52     72.00 o 
  -3   5  16     6816.94     6899.22    205.16 o 
  -2   5  16     1375.96     1337.41     53.54 o 
  -1   5  16     1028.97      966.85     44.45 o 
   0   5  16     4476.37     4563.56    104.73 o 
   1   5  16     1079.49     1041.81     43.60 o 
   2   5  16     1401.38     1350.36     70.53 o 
   3   5  16     6788.30     7176.93    189.93 o 
   4   5  16     1058.04     1573.67     82.40 o 
   5   5  16      816.34      838.95     56.86 o 
   6   5  16      352.86      317.42     36.83 o 
  -7   6  16     1042.45     1091.11     82.43 o 
  -6   6  16      738.08      723.57     65.26 o 
  -5   6  16      903.91      931.24     71.73 o 
  -4   6  16     4187.31     4458.84    163.62 o 
  -3   6  16     1270.41     1264.13     79.78 o 
  -2   6  16      571.87      531.77     34.00 o 
  -1   6  16     1559.58     1622.30     59.22 o 
   0   6  16      799.84      863.67     42.06 o 
   1   6  16     1671.01     1684.19     59.48 o 
   2   6  16      510.31      568.17     44.25 o 
   3   6  16     1319.87     1448.13     73.14 o 
   4   6  16     4072.28     4115.22    134.40 o 
   5   6  16      936.84      935.86     59.69 o 
   6   6  16      761.75      712.10     53.09 o 
   7   6  16     1067.17      982.62     65.95 o 
  -6   7  16       39.48       56.33     20.88 o 
  -5   7  16      292.78      322.54     43.35 o 
  -4   7  16      302.97      273.10     39.14 o 
  -3   7  16     2740.35     2850.27    127.02 o 
  -2   7  16      239.41      244.35     23.56 o 
  -1   7  16      326.13      332.33     26.69 o 
   0   7  16      120.93      136.40     22.77 o 
   1   7  16      267.32      284.39     23.93 o 
   3   7  16     2616.15     2687.35    102.62 o 
   4   7  16      349.47      340.89     34.80 o 
   5   7  16      278.46      261.07     30.68 o 
  -5   8  16      461.55      420.57     51.16 o 
  -4   8  16     4338.97     4603.48    176.66 o 
  -3   8  16     1198.29     1145.49     53.57 o 
  -2   8  16      902.79      879.61     45.03 o 
  -1   8  16     2511.86     2422.62    123.24 o 
   0   8  16     3637.10     3718.75     96.48 o 
   1   8  16     2370.64     2296.49     72.00 o 
  -4   9  16      248.86      264.88     42.23 o 
  -3   9  16     4217.23     4072.11    250.84 o 
  -2   9  16       41.98       46.67     12.73 o 
  -1   9  16     1596.02     1519.67     59.55 o 
   0   9  16     1942.87     1754.38     63.59 o 
   1   9  16     1525.62     1452.02     61.17 o 
  -3  10  16      356.42      278.06     35.36 o 
  -2  10  16      452.48      410.38     32.89 o 
  -1  10  16     1166.17     1065.26     77.25 o 
   0  10  16     1081.80     1010.11     73.91 o 
   1  10  16     1176.63     1205.25     80.12 o 
   1   0  17     3969.59     3939.67     94.87 o 
   2   0  17     3233.09     3418.64    123.17 o 
   3   0  17     2625.01     2680.62    109.29 o 
   4   0  17      144.04      135.16     23.58 o 
   5   0  17       16.33       43.10     15.08 o 
   6   0  17      659.53      711.62     55.97 o 
   7   0  17       32.58       48.06     16.63 o 
   8   0  17      855.72      903.25     66.07 o 
  -8   1  17     4634.04     4462.21    161.33 o 
  -7   1  17      329.38      311.46     39.36 o 
  -6   1  17     1980.47     2066.14     99.82 o 
  -5   1  17     1259.45     1178.89     72.32 o 
  -4   1  17      128.15      132.24     24.73 o 
  -3   1  17     1977.84     1941.45     65.30 o 
  -2   1  17    15069.21    14957.15    328.93 o 
  -1   1  17     1923.94     1925.88     62.84 o 
   0   1  17      853.51      860.62     40.80 o 
   1   1  17     1988.94     1937.73     63.12 o 
   2   1  17    15272.73    14894.56    326.91 o 
   3   1  17     2003.71     1900.22     89.87 o 
   4   1  17       87.14       96.34     21.21 o 
   5   1  17     1348.70     1426.27     77.42 o 
   6   1  17     2157.33     2138.15     98.03 o 
   7   1  17      325.73      261.63     34.03 o 
   8   1  17     4740.62     4518.98    155.34 o 
  -8   2  17      148.63      113.97     25.19 o 
  -7   2  17      290.05      234.58     34.35 o 
  -6   2  17      343.51      324.45     39.71 o 
  -5   2  17      781.29      730.49     57.58 o 
  -4   2  17        3.97       -2.36     10.05 o 
  -3   2  17     3397.21     3319.13     88.81 o 
  -2   2  17     1635.27     1520.90     56.39 o 
  -1   2  17     2695.17     2614.97    106.12 o 
   0   2  17      834.51      885.92     41.64 o 
   1   2  17     2600.48     2707.57     76.19 o 
   2   2  17     1666.67     1671.22     81.52 o 
   3   2  17     3497.58     3454.16    124.04 o 
   4   2  17        5.48        5.89     10.68 o 
  -8   3  17     2378.57     2277.55    116.50 o 
  -7   3  17      204.55      210.66     34.59 o 
  -6   3  17      802.74      913.17     67.69 o 
  -5   3  17      838.03      920.70     66.34 o 
  -4   3  17      408.35      409.11     43.07 o 
  -3   3  17     4369.74     4361.93    151.85 o 
  -2   3  17    12462.44    12404.88    206.87 o 
  -1   3  17      887.06      971.14     69.11 o 
   0   3  17      719.56      694.56     36.57 o 
   1   3  17      778.92      880.39     57.68 o 
   2   3  17    12136.50    11895.28    275.55 o 
   3   3  17     4473.57     4486.26    145.63 o 
   4   3  17      444.27      489.54     44.63 o 
   5   3  17      805.72      872.67     61.47 o 
  -8   4  17      627.08      563.38     58.31 o 
  -7   4  17        4.74        9.56     10.03 o 
  -6   4  17      136.06      126.99     27.58 o 
  -5   4  17      563.83      658.52     61.23 o 
  -4   4  17        3.67       24.04     14.31 o 
  -3   4  17     3849.37     3786.19    140.73 o 
  -2   4  17     2089.99     2165.27     70.63 o 
  -1   4  17     4213.53     3993.75    120.84 o 
   0   4  17     2001.72     1968.18     76.35 o 
   1   4  17     4224.93     4150.18     97.65 o 
   2   4  17     2156.26     2268.06     96.45 o 
   3   4  17     3795.03     3931.54    133.48 o 
   4   4  17        1.50      106.87     22.95 o 
   5   4  17      587.69      610.17     51.22 o 
   6   4  17      136.24      133.87     24.46 o 
  -7   5  17      156.73      160.84     33.14 o 
  -6   5  17     2762.71     2889.18    132.34 o 
  -5   5  17     1114.08     1124.85     77.96 o 
  -4   5  17      319.32      335.92     41.06 o 
  -3   5  17     1513.27     1582.56     88.27 o 
  -2   5  17     7905.55     7843.50    154.70 o 
  -1   5  17     3313.58     3196.48    222.97 o 
   0   5  17        5.30       16.15      6.59 o 
   1   5  17     3486.76     3484.50     87.57 o 
   2   5  17     7763.79     8069.75    209.51 o 
   3   5  17     1480.75     1594.63     80.09 o 
   4   5  17      305.66      438.54     43.21 o 
   5   5  17     1046.34     1044.10     65.75 o 
   6   5  17     2813.69     2654.01    112.85 o 
   7   5  17      157.60      169.11     29.41 o 
  -6   6  17      382.94      347.88     46.55 o 
  -5   6  17      652.96      654.80     60.55 o 
  -4   6  17       37.61       56.79     18.02 o 
  -3   6  17     1889.45     2021.85    104.69 o 
  -2   6  17     1327.21     1347.57     56.04 o 
  -1   6  17     2879.82     2872.00     83.54 o 
   0   6  17      308.75      321.26     26.35 o 
   1   6  17     2697.54     2543.23    105.03 o 
   2   6  17     1390.54     1338.95     71.68 o 
   3   6  17     1971.33     2096.17     92.43 o 
   4   6  17       33.93       42.29     20.57 o 
   5   6  17      631.53      617.69     49.86 o 
   6   6  17      307.65      252.92     32.89 o 
   7   6  17      189.66      191.33     29.51 o 
  -5   7  17      345.61      325.64     44.36 o 
  -4   7  17      200.49      219.28     37.85 o 
  -3   7  17     1878.88     1913.27     70.35 o 
  -2   7  17     5732.21     5787.34    129.78 o 
  -1   7  17      866.44      834.16     43.50 o 
   0   7  17       83.98       89.17     14.72 o 
   1   7  17      948.88      973.65     46.30 o 
   3   7  17     1966.56     2078.56     91.35 o 
   4   7  17      247.51      206.35     28.42 o 
   5   7  17      399.01      408.11     40.31 o 
  -4   8  17      178.19      177.19     33.58 o 
  -3   8  17     1086.24     1122.23    110.04 o 
  -2   8  17     1713.06     1679.95    109.26 o 
  -1   8  17      795.11      901.00     46.09 o 
   0   8  17      953.01      910.51     45.76 o 
   1   8  17      806.62      751.56     40.99 o 
  -3   9  17     1133.36     1071.10     53.42 o 
  -2   9  17     6804.00     6304.86    440.76 o 
  -1   9  17     1770.61     1616.50     63.81 o 
   0   9  17       29.15       35.81     19.63 o 
   1   9  17     1783.77     1662.53     62.04 o 
  -1  10  17     1656.83     1527.89     96.37 o 
   0  10  17      958.72      937.11     72.77 o 
   1  10  17     1548.76     1287.74     84.57 o 
   0   0  18      543.92      529.74     46.83 o 
   1   0  18     1372.97     1415.97     78.68 o 
   2   0  18       40.44       49.65     18.15 o 
   3   0  18    17581.01    18217.74    389.83 o 
   4   0  18       62.73       87.43     14.78 o 
   5   0  18      370.28      389.64     42.42 o 
   6   0  18       56.05       52.27     16.51 o 
   7   0  18     7126.37     7027.54    209.00 o 
   8   0  18      100.38       99.96     24.56 o 
  -8   1  18     4435.14     3908.32    152.31 o 
  -7   1  18      319.58      351.69     42.14 o 
  -6   1  18     1210.92     1100.28     73.31 o 
  -5   1  18      345.92      322.71     38.32 o 
  -4   1  18     7599.44     7454.73    211.82 o 
  -3   1  18      610.05      680.81     49.82 o 
  -2   1  18     1492.95     1577.79     82.45 o 
  -1   1  18      753.29      717.89     54.33 o 
   0   1  18      254.72      268.64     23.37 o 
   1   1  18      769.35      810.55     43.27 o 
   2   1  18     1436.54     1448.31     78.50 o 
   3   1  18      598.61      693.74     54.27 o 
   4   1  18     7518.59     7653.07    215.28 o 
   6   1  18     1195.08     1119.39     70.80 o 
   7   1  18      315.23      283.91     36.45 o 
   8   1  18     4523.65     3984.25    147.78 o 
  -8   2  18      113.42       77.35     21.18 o 
  -7   2  18     6601.12     6488.95    204.77 o 
  -6   2  18      229.28      184.85     30.64 o 
  -5   2  18      441.74      495.31     48.86 o 
  -4   2  18      379.56      372.04     41.62 o 
  -3   2  18    10614.03    10706.17    189.73 o 
  -2   2  18       41.04      267.07     25.45 o 
  -1   2  18      246.88      230.90     30.42 o 
   0   2  18       42.39       38.05     11.71 o 
   1   2  18      315.75      316.32     25.63 o 
   2   2  18       42.15      107.85     24.15 o 
   3   2  18    10817.70    11363.59    275.08 o 
   4   2  18      407.69      358.56     39.19 o 
   5   2  18      487.02      554.40     50.70 o 
  -7   3  18     1397.36     1365.65     87.82 o 
  -6   3  18      591.75      612.74     56.62 o 
  -5   3  18       58.21       46.67     15.65 o 
  -4   3  18     4718.03     4989.93    169.18 o 
  -3   3  18      476.79      504.04     33.82 o 
  -2   3  18     1042.70     1099.43     49.65 o 
  -1   3  18      795.67      730.92     39.69 o 
   0   3  18      369.84      390.28     28.11 o 
   1   3  18      741.82      715.56     39.99 o 
   2   3  18     1043.31     1106.90     69.21 o 
   3   3  18      508.36      578.81     51.19 o 
   4   3  18     4657.88     4889.85    159.04 o 
   5   3  18       56.68       78.66     20.71 o 
  -7   4  18     6951.45     6845.76    221.52 o 
  -6   4  18       99.27       73.58     21.42 o 
  -5   4  18      683.92      699.99     60.21 o 
  -4   4  18       63.46       48.26     16.25 o 
  -3   4  18    13307.69    13794.48    231.66 o 
  -2   4  18      467.05      452.96     31.92 o 
  -1   4  18     2074.42     2093.62     70.10 o 
   0   4  18      172.61      170.94     26.77 o 
   1   4  18     1918.76     1944.74     65.05 o 
   2   4  18      446.04      433.18     42.41 o 
   3   4  18    13245.47    13983.86    317.02 o 
   4   4  18       73.71      225.02     32.24 o 
   5   4  18      607.01      580.36     50.06 o 
   6   4  18       99.80       89.68     22.13 o 
  -6   5  18      982.37      952.55     75.15 o 
  -5   5  18     1289.45     1264.73     84.77 o 
  -4   5  18     5404.83     5530.75    187.45 o 
  -3   5  18      509.68      548.88     36.61 o 
  -2   5  18      674.38      640.67     38.52 o 
  -1   5  18      154.67      142.83     18.31 o 
   0   5  18      489.65      505.71     33.53 o 
   1   5  18      153.28      152.05     25.76 o 
   2   5  18      620.22      674.39     52.25 o 
   3   5  18      499.49      583.65     49.76 o 
   4   5  18     5559.82     5802.14    176.01 o 
   5   5  18     1310.43     1340.26     77.52 o 
   6   5  18      930.06      907.40     64.51 o 
   7   5  18      456.92      393.40     44.90 o 
  -5   6  18      310.75      273.94     40.14 o 
  -4   6  18      321.95      312.15     41.93 o 
  -3   6  18     5919.60     6017.43    136.05 o 
  -2   6  18      326.49      345.03     28.87 o 
  -1   6  18      734.95      729.84     41.22 o 
   0   6  18      360.77      351.78     28.48 o 
   1   6  18      790.26      896.42     61.38 o 
   2   6  18      336.23      360.51     37.85 o 
   3   6  18     5932.30     5983.79    176.69 o 
   4   6  18      342.92      826.60     61.57 o 
   5   6  18      286.03      216.11     29.93 o 
   6   6  18      452.60      450.97     44.89 o 
  -4   7  18     2376.85     2595.31    127.05 o 
  -3   7  18      311.22      329.18     29.00 o 
  -2   7  18      767.32      709.28     41.62 o 
  -1   7  18       81.37       75.34     14.28 o 
   0   7  18     2825.39     2715.14     83.51 o 
   1   7  18       70.88       77.20     19.82 o 
   3   7  18      325.50      289.44     34.14 o 
   4   7  18     2358.18     2231.19     98.42 o 
   5   7  18      619.84      583.16     49.24 o 
  -3   8  18     5099.33     4807.81    122.30 o 
  -2   8  18     1035.70     1052.47    120.53 o 
  -1   8  18     1401.21     1390.62    131.01 o 
   0   8  18      214.98      210.81     36.38 o 
   1   8  18     1385.58     1279.73     74.45 o 
  -3   9  18      129.97      111.67     23.53 o 
  -2   9  18      344.81      343.14     56.99 o 
  -1   9  18      126.49      110.85     16.99 o 
   0   9  18     2749.80     2577.50     82.04 o 
   1   9  18      138.07      182.71     31.78 o 
   1   0  19     2861.23     2862.80     83.23 o 
   2   0  19     8238.14     8569.12    230.50 o 
   3   0  19     4687.89     4713.78    158.93 o 
   4   0  19      522.43      523.66     50.75 o 
   5   0  19     1684.72     1621.54     88.51 o 
   6   0  19      757.74      773.31     61.12 o 
   7   0  19       22.14       19.57     15.46 o 
  -7   1  19       91.94       85.54     22.06 o 
  -6   1  19      403.61      395.63     44.41 o 
  -5   1  19      350.75      323.96     39.16 o 
  -4   1  19      272.94      250.41     24.78 o 
  -3   1  19     2486.83     2588.16    114.05 o 
  -2   1  19     5762.55     5713.35    176.80 o 
  -1   1  19     1848.67     1867.52     92.32 o 
   0   1  19        1.11      -13.62      9.08 o 
   1   1  19     1705.22     1728.94     63.06 o 
   2   1  19     5803.27     6066.93    184.79 o 
   3   1  19     2561.21     2626.83    112.78 o 
   4   1  19      298.45      266.27     35.74 o 
   5   1  19      350.86      357.33     42.00 o 
   7   1  19      105.45      113.75     24.52 o 
  -7   2  19       49.46       68.43     19.80 o 
  -6   2  19      642.09      551.39     54.53 o 
  -5   2  19      100.85       91.53     22.81 o 
  -4   2  19       33.07       32.22     10.68 o 
  -3   2  19      778.08      762.58     42.65 o 
  -2   2  19     6628.38     6811.33    199.50 o 
  -1   2  19     1710.52     1664.81     87.62 o 
   0   2  19       84.87       86.94     14.26 o 
   1   2  19     1761.68     1883.96     65.87 o 
   2   2  19     6643.16     6956.18    198.59 o 
   3   2  19      715.39      761.95     59.10 o 
   4   2  19       50.52       51.62     17.10 o 
   5   2  19       39.91       38.07     17.50 o 
  -7   3  19      319.22      252.98     37.92 o 
  -6   3  19      882.20      805.96     66.05 o 
  -5   3  19       41.76       28.48     12.50 o 
  -4   3  19      192.96      161.07     29.45 o 
  -3   3  19     1812.10     1896.30     69.20 o 
  -2   3  19     7233.60     7348.32    150.17 o 
  -1   3  19      393.14      438.80     43.99 o 
   0   3  19       51.74       30.95      8.97 o 
   1   3  19      323.94      320.99     43.43 o 
   2   3  19     7272.10     7530.08    210.12 o 
   3   3  19     1743.64     1992.56     98.21 o 
   4   3  19      189.66      175.23     29.21 o 
   5   3  19       56.83       91.30     21.56 o 
   6   3  19      926.24      979.20     70.58 o 
  -6   4  19     1447.18     1429.68     91.87 o 
  -5   4  19      987.87     1027.02     75.66 o 
  -4   4  19      226.37      256.68     38.21 o 
  -3   4  19     1426.35     1508.86     62.47 o 
  -2   4  19     6462.42     6441.77    140.06 o 
  -1   4  19     1134.02     1120.65     51.58 o 
   0   4  19       85.82      103.16     22.01 o 
   1   4  19     1082.18     1100.08     49.51 o 
   2   4  19     6399.53     6602.76    193.31 o 
   3   4  19     1483.56     1650.99     85.96 o 
   4   4  19      259.23      220.86     31.01 o 
   5   4  19     1058.32     1090.04     72.06 o 
   6   4  19     1461.61     1457.73     85.66 o 
   7   4  19        1.05       11.72     10.15 o 
  -6   5  19      931.78      977.83     76.83 o 
  -5   5  19      284.39      255.22     38.47 o 
  -4   5  19      619.64      855.05     68.93 o 
  -3   5  19     2076.08     2050.05     74.27 o 
  -2   5  19     7848.00     8162.08    303.14 o 
  -1   5  19     2071.46     2011.79     71.38 o 
   0   5  19       28.61       11.48     10.11 o 
   1   5  19     2020.47     2025.05     97.34 o 
   2   5  19     7918.18     8160.50    220.91 o 
   3   5  19     1991.29     2079.13     98.01 o 
   4   5  19      640.33      609.88     51.81 o 
   5   5  19      266.79      261.55     34.66 o 
   6   5  19      929.79      890.99     65.72 o 
  -5   6  19      335.12      319.47     44.68 o 
  -4   6  19      269.13      255.03     38.72 o 
  -3   6  19      768.59      768.21     44.78 o 
  -2   6  19     4148.90     4038.37    108.00 o 
  -1   6  19       87.96      100.86     16.31 o 
   0   6  19     3937.89     3784.99    102.31 o 
   1   6  19      102.48       92.37     21.10 o 
   2   6  19     4205.77     4237.12    145.60 o 
   3   6  19      821.12      841.58     60.53 o 
   4   6  19      253.56      258.98     34.07 o 
   5   6  19      359.87      334.00     38.64 o 
   6   6  19      383.06      340.89     40.18 o 
  -4   7  19      714.40      809.84     48.66 o 
  -3   7  19     1685.36     1699.26     68.48 o 
  -2   7  19     2800.30     2747.32    107.32 o 
  -1   7  19      473.65      465.16     34.04 o 
   0   7  19      315.52      304.14     27.47 o 
   1   7  19      505.07      501.85     47.30 o 
   3   7  19     1588.71     1576.78     83.69 o 
   4   7  19      742.45      719.38     56.15 o 
  -3   8  19      868.08      733.92     60.92 o 
  -2   8  19     4201.21     4007.73    185.05 o 
  -1   8  19     1970.99     1859.67     70.69 o 
   0   8  19       92.55      100.41     16.77 o 
   1   8  19     1963.50     1816.00     91.59 o 
  -1   9  19     1777.84     1501.28     92.69 o 
   0   9  19      107.68       87.62     15.53 o 
   0   0  20     4304.52     4411.61    154.52 o 
   1   0  20      241.86      235.03     31.20 o 
   2   0  20      362.26      416.93     44.08 o 
   3   0  20     1533.70     1653.22     89.82 o 
   4   0  20     3961.57     4151.01    154.39 o 
   5   0  20       60.30       73.97     21.47 o 
   6   0  20     1117.01     1117.58     76.12 o 
   7   0  20      520.78      420.86     47.73 o 
  -7   1  20     5896.51     5592.28    191.18 o 
  -6   1  20      143.71      110.01     24.98 o 
  -5   1  20      206.47      190.37     31.89 o 
  -4   1  20      226.36      217.77     23.86 o 
  -3   1  20     7683.59     8207.66    231.42 o 
  -2   1  20      245.03      341.65     40.69 o 
  -1   1  20     2218.09     2227.78    104.76 o 
   0   1  20       14.97        6.37     10.01 o 
   1   1  20     2174.25     2198.79     74.03 o 
   2   1  20      261.20      272.76     35.87 o 
   3   1  20     7773.49     8230.39    228.88 o 
   4   1  20      212.04      207.52     32.68 o 
   5   1  20      219.83      202.47     32.90 o 
  -7   2  20       71.10       49.75     17.59 o 
  -6   2  20      364.48      349.60     44.11 o 
  -5   2  20      135.24      143.45     28.03 o 
  -4   2  20     2026.81     2094.08     75.14 o 
  -3   2  20      466.34      513.98     35.53 o 
  -2   2  20      195.13      184.75     30.57 o 
  -1   2  20      139.16      147.48     26.56 o 
   0   2  20     1539.33     1653.93     62.93 o 
   1   2  20      129.59      139.01     18.77 o 
   2   2  20      173.92      233.32     33.53 o 
   3   2  20      435.75      460.04     46.85 o 
   4   2  20     2089.50     2122.42    103.94 o 
   5   2  20      129.55      145.35     27.87 o 
   6   2  20      326.45      352.23     44.28 o 
  -6   3  20      126.28      114.36     27.41 o 
  -5   3  20       83.16       83.62     22.59 o 
  -4   3  20      179.51      149.01     20.30 o 
  -3   3  20     6327.30     6613.92    158.53 o 
  -2   3  20      397.02      380.36     31.12 o 
  -1   3  20     2372.31     2448.14    111.12 o 
   0   3  20      245.43      269.10     35.59 o 
   1   3  20     2268.79     2489.03     78.46 o 
   2   3  20      407.75      409.54     44.18 o 
   3   3  20     6316.49     6567.68    197.78 o 
   4   3  20      208.36      182.55     30.02 o 
   5   3  20      101.70      131.50     26.14 o 
   6   3  20      119.11      138.42     26.97 o 
  -6   4  20     1141.21     1192.40     84.49 o 
  -5   4  20       67.88       53.26     21.21 o 
  -4   4  20     3609.30     3654.56    104.90 o 
  -3   4  20     1047.13     1088.09     53.65 o 
  -2   4  20      630.62      688.31     45.41 o 
  -1   4  20      640.53      613.06     53.65 o 
   0   4  20     1766.19     1833.79     94.94 o 
   1   4  20      641.59      675.24     39.84 o 
   2   4  20      686.46      725.31     58.65 o 
   3   4  20     1039.74     1084.40     71.90 o 
   4   4  20     3628.72     3498.64    136.59 o 
   5   4  20       69.31       50.32     16.38 o 
   6   4  20     1131.93     1084.51     75.15 o 
  -5   5  20      643.19      650.12     62.29 o 
  -4   5  20      144.97      128.07     19.47 o 
  -3   5  20     7905.55     7843.05    241.61 o 
  -2   5  20      167.59      181.55     22.32 o 
  -1   5  20     3535.51     3509.56     99.34 o 
   0   5  20       56.02       81.82     21.02 o 
   1   5  20     3674.18     3715.78    141.24 o 
   2   5  20      164.79      187.27     29.84 o 
   3   5  20     7969.64     7783.14    220.58 o 
   4   5  20      131.69      152.59     27.55 o 
   5   5  20      714.85      677.66     57.77 o 
   6   5  20       43.84       52.98     20.73 o 
  -4   6  20     1573.14     1535.80     67.23 o 
  -3   6  20       44.89       51.68     15.23 o 
  -2   6  20      125.13      130.36     20.55 o 
  -1   6  20     1040.13     1002.58     51.19 o 
   0   6  20     1098.26     1065.14     71.67 o 
   1   6  20      978.30      910.37     65.69 o 
   3   6  20       38.96       40.97     15.95 o 
   4   6  20     1687.41     1553.33     86.26 o 
   5   6  20      226.29      213.79     33.17 o 
  -4   7  20        5.70       12.17     11.21 o 
  -3   7  20     3509.72     3469.22    212.53 o 
  -2   7  20      249.18      247.37     36.93 o 
  -1   7  20      994.11      959.73     50.67 o 
   0   7  20      333.17      291.20     27.63 o 
   1   7  20      938.84      855.83     64.06 o 
   4   7  20        8.62        9.34     11.76 o 
  -2   8  20      317.43      260.58     36.44 o 
  -1   8  20      592.84      575.16     41.41 o 
   0   8  20     1117.79     1080.79     53.54 o 
   1   8  20      606.18      558.39     51.44 o 
   1   0  21      951.73     1076.21     73.51 o 
   2   0  21     9489.01    10456.07    272.85 o 
   3   0  21      564.40      595.86     54.57 o 
   4   0  21     1981.12     1967.79    103.76 o 
   5   0  21      841.86      895.57     69.99 o 
  -6   1  21      516.93      492.12     52.57 o 
  -5   1  21     2022.98     2077.53    149.78 o 
  -4   1  21      256.57      285.95     39.28 o 
  -3   1  21      599.96      528.67     52.32 o 
  -2   1  21      510.66      617.24     55.19 o 
  -1   1  21      795.44      775.69     62.46 o 
   0   1  21     1275.82     1249.46     55.84 o 
   1   1  21      856.59      974.79     49.06 o 
   2   1  21      601.89      563.93     52.54 o 
   3   1  21      572.55      610.61     55.31 o 
   4   1  21      244.91      286.70     38.77 o 
   5   1  21     2130.91     2243.65    112.90 o 
   6   1  21      581.38      577.11     58.53 o 
  -6   2  21     2559.65     2425.09    121.86 o 
  -5   2  21     1239.62     1240.34     68.85 o 
  -4   2  21     1485.14     1441.30     63.11 o 
  -3   2  21      464.79      465.29     49.37 o 
  -2   2  21     4649.46     4797.91    167.98 o 
  -1   2  21      980.14      973.96     70.60 o 
   0   2  21      656.90      682.76     40.81 o 
   1   2  21      997.95      944.15     48.34 o 
   2   2  21     4568.38     4931.73    169.49 o 
   3   2  21      450.37      454.83     47.07 o 
   4   2  21     1415.86     1403.48     86.20 o 
   5   2  21     1244.85     1210.07     80.40 o 
   6   2  21     2633.01     2677.98    126.88 o 
  -6   3  21      295.72      320.87     43.73 o 
  -5   3  21     1984.26     1966.43     76.63 o 
  -4   3  21       28.38       13.52      9.27 o 
  -3   3  21      824.95      854.56     47.69 o 
  -2   3  21     1277.13     1128.36     76.34 o 
  -1   3  21      816.42      828.81     63.85 o 
   0   3  21      654.61      613.56     55.09 o 
   1   3  21      798.22      858.10     45.86 o 
   2   3  21     1186.86     1132.47     75.29 o 
   3   3  21      765.75      764.46     62.10 o 
   4   3  21       27.18       16.07     10.26 o 
   5   3  21     2027.52     1987.91    104.75 o 
   6   3  21      244.69      254.20     37.64 o 
  -5   4  21      514.48      549.21     58.23 o 
  -4   4  21     2275.70     2287.14     82.64 o 
  -3   4  21      330.47      331.09     30.29 o 
  -2   4  21     6962.62     7072.20    154.27 o 
  -1   4  21      376.07      387.14     44.33 o 
   0   4  21       75.11       70.38     19.75 o 
   1   4  21      388.40      403.72     51.65 o 
   2   4  21     6844.42     6798.00    205.39 o 
   3   4  21      314.47      454.69     47.68 o 
   4   4  21     2308.96     2088.31    105.20 o 
   5   4  21      507.57      451.88     49.14 o 
  -4   5  21      146.53      157.84     22.02 o 
  -3   5  21      785.64      769.81     63.79 o 
  -2   5  21     1669.79     1557.31     66.05 o 
  -1   5  21     2004.61     2092.67    105.83 o 
   0   5  21      268.56      287.79     37.97 o 
   1   5  21     1933.52     1948.71    101.26 o 
   2   5  21     1703.55     1720.13     93.66 o 
   3   5  21      714.18      679.99     58.04 o 
   4   5  21      144.70      140.40     26.65 o 
   5   5  21     3442.98     3163.17    132.88 o 
  -4   6  21      318.20      314.95     42.06 o 
  -3   6  21      703.16      701.66     44.85 o 
  -2   6  21     2683.81     2668.90     97.37 o 
  -1   6  21      203.38      210.23     35.92 o 
   0   6  21      164.75      116.04     25.36 o 
   1   6  21      182.16      159.32     28.62 o 
   3   6  21      740.13      714.85     59.08 o 
   4   6  21      327.30      336.39     41.03 o 
  -3   7  21      183.38      194.34     33.28 o 
  -2   7  21      559.54      499.83     51.52 o 
  -1   7  21      740.14      728.92     45.05 o 
   0   7  21        0.28       -3.42      9.43 o 
   1   7  21      634.10      538.21     51.66 o 
   0   0  22     2218.61     2475.30    116.06 o 
   1   0  22     2973.61     3023.20    131.49 o 
   2   0  22        2.83       29.65     18.38 o 
   3   0  22      934.81      905.50     69.62 o 
   4   0  22      499.51      455.09     50.95 o 
   5   0  22        6.87       73.34     25.31 o 
  -6   1  22      900.74      856.89     70.88 o 
  -5   1  22      241.47      250.49     40.29 o 
  -4   1  22     3044.81     3011.70    134.24 o 
  -3   1  22     1604.12     1727.41     97.79 o 
  -2   1  22      344.66      330.58     41.26 o 
  -1   1  22     2507.97     2527.41    118.24 o 
   0   1  22     6538.00     6886.31    199.50 o 
   1   1  22     2507.27     2507.01    147.10 o 
   2   1  22      321.45      339.07     42.26 o 
   3   1  22     1619.96     1603.89     93.53 o 
   4   1  22     3170.83     3317.97    140.52 o 
   5   1  22      257.01      237.05     36.72 o 
  -5   2  22      395.31      424.38     47.56 o 
  -4   2  22        6.51       10.69      7.01 o 
  -3   2  22      888.24      921.88     70.82 o 
  -2   2  22      180.18      185.41     32.39 o 
  -1   2  22     3258.48     3407.22    140.25 o 
   0   2  22      460.60      496.63     53.70 o 
   1   2  22     3467.59     3477.72    104.38 o 
   2   2  22      185.85      205.56     32.85 o 
   3   2  22      854.17      848.52     66.85 o 
   4   2  22       23.55       46.06     18.67 o 
   5   2  22      437.00      477.02     51.93 o 
  -5   3  22      356.33      324.86     44.46 o 
  -4   3  22     1695.70     1665.67     70.62 o 
  -3   3  22      728.34      744.69     45.74 o 
  -2   3  22      732.07      767.79     64.08 o 
  -1   3  22     1525.00     1577.03     92.80 o 
   0   3  22     5666.51     5634.09    187.88 o 
   1   3  22     1627.29     1645.96     66.19 o 
   2   3  22      765.52      720.43     60.62 o 
   3   3  22      764.06      756.03     63.25 o 
   4   3  22     1546.73     1534.26     91.22 o 
   5   3  22      369.00      395.66     46.73 o 
  -4   4  22      737.69      753.59     47.37 o 
  -3   4  22     2176.52     2262.66     82.68 o 
  -2   4  22      148.66      193.25     35.20 o 
  -1   4  22     3273.33     3334.50    138.85 o 
   0   4  22     2709.83     2820.90    126.73 o 
   1   4  22     3213.53     3114.70     94.00 o 
   2   4  22      157.50      159.59     29.18 o 
   3   4  22     2141.79     2053.31    106.38 o 
   4   4  22      765.89      714.21     61.23 o 
   5   4  22       79.71       79.78     22.01 o 
  -3   5  22     1337.06     1482.97     66.77 o 
  -2   5  22      121.91      150.85     21.03 o 
  -1   5  22     1526.32     1681.94     95.79 o 
   0   5  22     2858.53     2715.07    123.77 o 
   1   5  22     1492.86     1372.37     86.15 o 
   2   5  22      113.05      101.57     23.12 o 
   3   5  22     1430.55     1408.64     86.15 o 
   4   5  22     2670.68     2445.09    117.93 o 
  -3   6  22      928.87      919.43     71.75 o 
  -2   6  22      105.79      129.49     26.65 o 
  -1   6  22     1122.75     1056.57     76.53 o 
   0   6  22      944.45      805.26     65.32 o 
   1   6  22     1190.30     1139.88     78.25 o 
   3   6  22      929.28      837.35     65.38 o 
  -1   7  22     1292.97     1158.00     80.12 o 
   0   7  22     3913.48     3560.45    144.53 o 
   1   7  22     1305.09     1163.95     78.56 o 
   1   0  23     1932.92     2126.72    109.92 o 
   2   0  23      466.32      521.28     53.33 o 
   3   0  23       66.69       47.94     17.67 o 
   4   0  23      179.88      160.94     31.41 o 
  -4   1  23     1682.11     1926.70    107.28 o 
  -3   1  23      369.76      293.83     41.28 o 
  -2   1  23     2324.57     2408.03    119.50 o 
  -1   1  23      137.93      197.62     34.12 o 
   0   1  23       18.59       91.08     17.32 o 
   1   1  23      134.58      172.24     31.70 o 
   2   1  23     2330.31     2459.47    120.13 o 
   3   1  23      373.19      458.74     50.67 o 
   4   1  23     1713.43     1912.13    105.94 o 
  -5   2  23     5666.36     5581.70    199.30 o 
  -4   2  23       49.99       48.97     22.22 o 
  -3   2  23        5.48       -1.83      9.06 o 
  -2   2  23      127.72      138.33     29.22 o 
  -1   2  23     2755.65     2932.33    132.72 o 
   0   2  23       44.37       56.74     21.97 o 
   1   2  23     2707.99     2781.29     90.53 o 
   2   2  23      131.16      145.18     29.08 o 
   3   2  23       13.88        5.53     10.68 o 
   4   2  23       53.39       28.72     15.26 o 
  -4   3  23     1587.99     1597.66    100.72 o 
  -3   3  23      214.89      228.09     36.47 o 
  -2   3  23     1271.23     1350.28     87.24 o 
  -1   3  23      603.51      635.73     59.80 o 
   0   3  23      126.86       86.50     24.10 o 
   1   3  23      641.37      669.85     42.79 o 
   2   3  23     1332.33     1427.01     89.34 o 
   3   3  23      213.21      239.95     36.55 o 
   4   3  23     1604.83     1518.04     93.42 o 
  -3   4  23      760.65      703.11     45.52 o 
  -2   4  23      292.39      293.64     41.97 o 
  -1   4  23     1976.17     2011.69    108.90 o 
   0   4  23      347.94      369.19     45.45 o 
   1   4  23     2052.48     1982.36    106.77 o 
   2   4  23      302.61      323.72     41.93 o 
   3   4  23      678.17      659.49     60.11 o 
   4   4  23       98.32       92.51     24.82 o 
  -2   5  23     1941.97     1782.64    102.36 o 
  -1   5  23      302.22      275.55     40.62 o 
   0   5  23      308.66      331.17     42.75 o 
   1   5  23      308.23      232.18     35.76 o 
   2   5  23     1893.46     1767.14    100.09 o 
   3   5  23      197.61      202.69     33.68 o 
  -1   6  23     1856.93     1702.02     99.47 o 
   0   6  23       86.21      113.70     26.39 o 
   1   6  23     1805.88     1543.14     93.67 o 
   0   0  24     4363.67     4266.58    166.53 o 
   1   0  24     3430.40     3481.21    147.74 o 
   2   0  24        2.67       16.06     15.84 o 
   3   0  24      574.80      534.67     55.58 o 
  -3   1  24      446.89      403.40     48.14 o 
  -2   1  24      105.01      143.79     32.88 o 
  -1   1  24     2004.79     1959.48    108.33 o 
   0   1  24     5221.37     5238.69    132.85 o 
   1   1  24     2078.62     2118.38    112.03 o 
   2   1  24      112.43      145.59     30.78 o 
   3   1  24      375.41      358.43     45.51 o 
  -2   2  24        4.48      416.70     53.69 o 
  -1   2  24     2784.61     2783.81    131.10 o 
   0   2  24     6298.30     6399.70    210.65 o 
   1   2  24     2695.53     2713.78    128.47 o 
   2   2  24        3.35       16.05     14.06 o 
   3   2  24      865.98      928.76     73.52 o 
  -2   3  24       18.37      379.15     48.29 o 
  -1   3  24      617.30      624.15     60.48 o 
   0   3  24     5531.53     5512.28    193.76 o 
   1   3  24      563.40      522.32     54.97 o 
   2   3  24       18.03        5.62     10.77 o 
   3   3  24        0.50      -10.62     15.28 o 
  -1   4  24     1729.55     1802.79    104.32 o 
   0   4  24     4996.02     4796.64    178.47 o 
   2   4  24       22.77       14.34     11.54 o 
   0   5  24     6029.28     5632.11    196.70 o 
   1   0  25      221.76      261.22     40.54 o 
  -1   1  25     2387.73     2395.41    123.60 o 
   0   1  25      100.17      118.41     28.40 o 
   1   1  25     2318.54     2313.46    120.12 o 
   1   2  25       37.87       49.21     19.10 o 
   1   3  25     3020.42     2935.47    137.28 o 
                                                 
